# Supplementary material for: Evaluation of variant detection software for pooled next-generation sequence data
Source: BMC Bioinformatics. 2015 Jul 29;16:235. doi: 10.1186/s12859-015-0624-y (PMC4518579; doi:10.1186/s12859-015-0624-y)
Supplement: Additional file 1: — Contains Supplementary Tables S1-S5, and data used to create figures. Huang BMC Bio Supplementary Data. [file 12859_2015_624_MOESM1_ESM.xlsx]

## Sheet: Sheet1
Pooled Bams with 4 Samples	% True Variants Detected	% False Positives	Overall Accuracy	% Singletons Detected	% True Variants Detected	% False Positives Variants	Overall Accuracy	% Singletons Detected	% True Variants Detected	% False Positives Variants	Overall Accuracy	% Singletons Detected
	50% Coverage of Each Sample				25% Coverage of Each Sample				12.5% Coverage of Each Sample
CRISP	0.893614	0.231192	0.831211	0.764815	0.780086	0.160888	0.809599	0.519888	0.631755	0.111928	0.759913	0.280545
SNVer	0.508242	0.0822213	0.71301	0.332462	0.417217	0.054307	0.681455	0.197904	0.320459	0.0344039	0.643028	0.0886993
LoFreq	0.879988	0.152425	0.863781	0.74627	0.736205	0.0949277	0.820639	0.481608	0.52677	0.0688637	0.728953	0.248147
VarScan	0.567988	0.147394	0.710297	0.167514	0.519017	0.0851584	0.716929	0.119802	0.443159	0.0438547	0.699652	0.0671957
GATK	0.971812	0.514049	0.728881	0.92608	0.917124	0.369954	0.773585	0.771611	0.828748	0.263822	0.782463	0.559355
Pooled Bams with 8 Samples	% True Variants Detected	% False Positives	Overall Accuracy	% Singletons Detected	% True Variants Detected	% False Positives Variants	Overall Accuracy	% Singletons Detected	% True Variants Detected	% False Positives Variants	Overall Accuracy	% Singletons Detected
	50% Coverage of Each Sample				25% Coverage of Each Sample				12.5% Coverage of Each Sample
CRISP	0.901784	0.27894	0.811422	0.777749	0.799343	0.192669	0.803337	0.540893	0.664649	0.137157	0.763746	0.302576
SNVer	0.489191	0.105545	0.691823	0.267151	0.393458	0.0669908	0.663234	0.140016	0.307039	0.0427851	0.632127	0.0570327
LoFreq	0.872462	0.165724	0.853369	0.696748	0.75895	0.107519	0.825716	0.448198	0.600268	0.0715842	0.764342	0.221381
VarScan	0.442634	0.211977	0.615329	0.0857175	0.426477	0.125573	0.650452	0.0666567	0.39305	0.0664261	0.663312	0.0429524
GATK			0.5				0.5				0.5
Pooled Bams with 16 Samples	% True Variants Detected	% False Positives	Overall Accuracy	% Singletons Detected	% True Variants Detected	% False Positives Variants	Overall Accuracy	% Singletons Detected	% True Variants Detected	% False Positives Variants	Overall Accuracy	% Singletons Detected
	50% Coverage of Each Sample				25% Coverage of Each Sample				12.5% Coverage of Each Sample
CRISP	0.895087	0.352018	0.771535	0.76696	0.793036	0.240436	0.7763	0.538263	0.665213	0.170062	0.747575	0.303024
SNVer	0.44003	0.167636	0.636197	0.152062	0.354017	0.0966973	0.62866	0.0725124	0.284238	0.0563489	0.613944	0.0297416
LoFreq	0.846496	0.180165	0.833165	0.60913	0.748587	0.124973	0.811807	0.38413	0.624589	0.080473	0.772058	0.188583
VarScan	0.340782	0.329606	0.505588	0.055635	0.335779	0.194969	0.570405	0.0461792	0.325502	0.105387	0.610058	0.0350192
GATK			0.5				0.5				0.5

## Sheet: SupplementaryTableS1
Supplementary Table S1: ClinSeq and 1000 Genomes Sample Data Summary
ClinSeq Sample ID	# of reads aligned to chr20	Average depth of coverage in chr20 targeted regions	Number of chr20 high confidence bases sequenced		1000 Genomes Sample ID	# of reads aligned to chr20	Average depth of coverage in chr20 targeted regions	Number of chr20 high confidence bases sequenced
100644	2404403	87.8	3231876		NA06984	2653153	44	1423018
100886	2322588	87.6	2974453		NA11843	2626711	42.4	1429668
101351	1644144	60.6	2959596		NA11930	2699007	45	1481415
101632	3128279	115.9	3301147		NA12340	2640750	43.8	1423347
103056	1678344	64.8	2480286		NA12341	2427214	38.5	1366872
103195	2175849	83.5	2771458		NA12342	2504404	41.1	1389505
105082	1914434	72.7	2737323		NA12748	2555854	40.9	1402946
105121	1977667	75.5	2893577		NA12830	2548434	42	1421013
105292	2495693	90.8	3276423		NA12843	2390227	39.6	1382232
105939	1768760	68.5	2527172		NA18519	2625893	43.3	1448114
106002	2282050	84	3136042		NA18874	2489259	41.9	1409043
107278	2683724	99.5	2965809		NA19248	2895530	45.1	1494496
108668	1850431	70.7	2882267		NA19649	2697250	45.1	1447832
108971	3044151	117.3	3038337		NA19651	3012639	50.6	1534078
110154	1635994	62.9	2479118		NA19652	2537989	43	1411016
110293	1741470	67.6	2822446		NA19654	2603810	43.8	1419442
110350	1923742	73.6	2918164		NA19655	2530287	42.9	1397870
110417	2163006	82.1	2974452		NA19657	2565518	41.5	1402712
112916	2609878	100.1	2960542		NA19658	2449505	38	1372445
113310	1899143	72.5	2830261		NA19660	2381034	39.3	1361699
113520	1817620	70.3	2785962		NA19661	2405840	39.7	1370910
114899	1568488	61	2670990		NA19663	2555593	43.7	1402475
115239	2032300	78.8	2818980		NA19664	2451422	39.2	1358845
115695	2421610	93.5	3065171		NA19669	2239755	37.4	1324081
115855	1266486	41.9	2728842		NA19670	2392658	40.4	1364872
115891	2269903	84.7	2857616		NA19675	2363966	39.4	1365762
115962	1569836	59.5	2662993		NA19676	2407909	37.5	1366018
116099	2265192	87	2898660		NA19678	2557903	41.6	1412348
116964	1933784	72.4	2939092		NA19679	2678409	44.2	1446964
117091	2476217	93.5	3040951		NA19681	2584402	42	1425035
118182	1874782	72.6	2814883		NA19682	3023914	50.6	1502406
118324	3225542	113.2	3450077		NA19684	2411567	40	1375713
118598	1864093	62.4	3039486		NA19685	2450725	41.8	1394464
118744	2994781	104.5	3471988		NA19700	2425223	40.2	1377481
119059	1498478	50.5	2879222		NA19701	2795119	45.2	1487334
119120	1372454	46.5	2805464		NA19703	2474935	41.3	1389058
120048	2720866	100.4	3275396		NA19704	2532276	41.8	1408372
120682	1540199	51.5	2906879		NA19707	2576407	43.2	1403483
120721	1208953	41.7	2762691		NA19711	2251863	37.8	1338573
120799	1621382	57	3031877		NA19712	2278674	38.4	1352926
120959	1721787	66.2	2753018		NA19713	2379261	40.6	1373721
121488	1265948	48.5	2441663		NA19716	2361156	40	1368991
121559	1680657	58.7	3094650		NA19717	2498127	41	1404849
121670	1204429	40.2	2731828		NA19719	2462225	40.2	1376043
122501	2038689	68.5	3180638		NA19720	2688511	44.1	1426937
122579	1592773	58.9	2822633		NA19722	2608789	43.6	1431560
122793	2623813	86.2	3375038		NA19723	2527782	42.7	1413436
124185	1406812	53.4	2701753		NA19725	2347632	39.9	1367696
124313	2757133	106.3	3142365		NA19726	2532742	42.5	1403359
124434	1286296	43.2	2736047		NA19818	2584268	44.5	1436921
124943	1614349	61.2	2799435		NA19819	2950072	47.7	1518485
125141	1499588	49.6	2831097		NA19834	2582009	43	1423541
126090	1226802	40.6	2701057		NA19835	2724181	45.9	1451570
126157	1999718	69.7	3187703		NA19901	2541025	43.1	1411484
126214	1835661	67.3	2999721		NA19904	2490084	42	1401393
126303	2086009	76.7	3066881		NA19908	2343101	39.5	1368135
127533	1033106	38.6	2530447		NA19909	2344410	39.3	1376170
127640	1899822	62.8	3084700		NA19914	2533355	41.7	1422681
127761	1693359	64.8	2693126		NA19916	2711009	43.5	1437292
128030	1366137	46.1	2858497		NA19917	2440431	41.1	1405956
128044	2215024	79.1	3001358		NA19920	2673539	44.8	1445612
128094	1159980	38.8	2592083		NA19921	2367513	40	1370386
128503	1974318	73.4	2927716		NA19982	2546662	42.3	1418853
128816	2068899	79.2	2925440		NA20766	2409338	40.2	1378347
128941	1261161	43	2696389
129153	2091785	78	2944008			Mean 1000Genomes Coverage	42.0375
129327	1723336	67.6	2681952			Std Dev 1000Genomes Coverage	2.71956
129523	2608590	101.4	3099631
129591	1233703	44.5	2690601
129943	1742914	64.9	2752878
130259	1609270	53.5	2921786
130320	2076929	76.8	3081952
130348	4212122	139	3619931
130811	1404231	46.3	2829828
130889	2106348	74.1	3288906
131340	2069155	77.5	2814178
131774	2730630	96.2	3487297
131920	1337756	51.6	2550854
132324	2783531	98	3515185
132623	2220012	84.9	2988761
132986	2722964	96.5	3168001
133170	2841071	109	3044129
133223	2001676	76.9	2805872
134136	1162152	41.8	2833308
134994	1541804	53.7	3036429
136368	1457134	56.6	2639513
136532	3220610	115.5	3550727
136813	1682341	63.8	2653606
137267	1794364	68.6	2785818
137338	2233461	78.2	3354884
137413	1799854	69.1	2902154
137463	2013092	77.2	2887235
137883	2242060	77.8	3353278
137972	2130010	76.2	3178280
138170	1687930	64.7	2738932
138821	960146	33.4	2496451
139186	2443846	88.7	3290921
139627	990394	35.5	2541991
140577	1832648	64.5	3165467
140616	2237786	81.6	3152280
141725	1217018	43.9	2830669
142236	2224626	85.9	2796709
142307	1027742	37.2	2573797
142503	1688302	64.1	2870552
143032	962812	36.2	2466202
143167	1266513	44.4	2838450
143630	1611319	61.5	2617831
144860	2379561	83.3	3410328
144927	1677786	64.1	2637146
145296	2333665	89.8	2820307
145371	1228982	44.3	2837587
145844	2968331	111.3	3197086
145858	1477290	56.7	2650856
146391	2049823	76.8	2806930
146462	1466464	51.5	3008232
147080	1496748	52.7	3015284
147240	2178603	76	3374631
147852	1472808	52.2	2958297
149191	1824357	69.1	2827936
150920	2215836	80.9	3178600
151463	973501	34.5	2543524
151598	2069497	75.7	3075249
151708	1506756	54.6	2860197
152116	1666205	63.8	2830025
152152	2115105	78	2920388
152586	1881042	66.5	3225858
153154	1487405	52.3	2994585
153300	1914578	67	3209540
154615	1774261	64.3	3012439
155247	2404411	87.4	3161811
155340	1608943	62.6	2593276
155920	2583381	95.1	3228178
156007	2356918	80.5	3454747
157134	1829654	69.1	2945892
157152	2856446	104.5	3411380
157376	1649832	61	2813732
157924	2024362	74.9	3083033
157938	1673831	64.9	2775637
158289	1716079	66	2802792
158421	2136104	82	2952299
159544	2636456	101.2	3119234
160088	1752418	66.9	2873645
160480	1444028	50.9	2972820
160618	2361323	91.3	2940574
160917	1706481	63.9	2732947
161660	1933735	67.7	3229161
161731	1652832	59.3	2984735
161745	1834679	70.2	2789172
163119	2483905	96.4	2924790
163137	1580903	56.2	2931520
163383	2549502	96.7	2989257
163418	1592505	61.3	2762023
163799	1243262	44	2818080
164317	2229236	87.4	2878786
164527	1963884	74.8	2919228
165305	1318712	51.5	2546462
165636	1868942	71.4	2898574
166375	1697518	65.5	2797846
166414	1684475	64.6	2741501
166553	1434698	50.2	2968311
167117	1652839	63.3	2719704
167185	1493351	52	3016398
167420	1868259	66.9	3187294
167715	3770075	134	3676883
168020	1241356	48.4	2518729
168454	1694113	65.3	2724541
169036	2369518	87.1	3082546
169125	2671342	94	3458794
169264	1480526	56.7	2733060
170093	2214947	84.8	2994914
170637	2154904	82.4	2779130
171401	982717	36.9	2484799
171906	2005260	76.2	2917542
172613	2611172	94.1	3255496
173487	1354307	48.3	2993051
173530	1860032	71.4	2861595
173946	2123209	80.9	2970824
174073	2111145	78.7	2963484
174087	1689908	64.8	2837795
175007	2198139	80.4	3164902
175100	3064294	118	3087117
175392	1684572	64.3	2838017
175619	1558810	53.9	2951130
175922	1233741	47.2	2552024
177190	1523512	57.6	2705298
177538	1927929	69.4	3089631
178405	1824388	71	2779708
179368	1834688	70.7	2855183
179649	1801615	65.1	3091243
180101	2187395	82.5	3005358
180254	2112656	81.9	2904960
181470	1300318	45	2745769
181975	2946151	106.7	3251523
182244	1459582	50.7	2884319
182468	1903076	73.2	2845437
182721	1038149	37.5	2728870
182735	1662254	62.1	2801117
182995	1948078	69.7	3206551
184038	1580820	59.5	2858093
184270	2344783	91.5	2943376
185076	1663775	59	3075537
185325	1113179	41.1	2548763
185802	2068598	79.4	2891418
186167	2357929	88.4	3032381
186395	1293215	49.6	2452763
186840	1584570	60	2852501
186886	1699187	66	2766835
187383	1757622	63.3	2991078
187717	1684204	64	2761070
188232	2171981	77.9	3101226
188406	2172087	79.6	3211464
188527	2243725	81.4	2880629
188915	1251453	46.4	2659308
189248	2308508	82.2	3224516
189337	1392349	52.4	2694533
189739	2222677	80.1	3104397
189775	2077023	73.8	3014183
190031	2385495	92.8	2958308
190312	1345150	46.5	2808173
190479	1224463	45	2687629
190536	2395596	86.7	2998253
190867	2091749	74.8	3090605
190871	1959230	74	2905668
191186	1073262	37.7	2624236
191346	1932783	74.1	2867247
191435	1262975	45.2	2884913
191752	2542103	96.7	3143215
191798	1320219	50.9	2636264
192021	2347951	88.7	3083911
192049	1104310	38.7	2655100
192213	2000186	73.6	3067163
192526	1685889	64.8	2839191
192839	1596162	58.9	2740100
193322	2126799	76.2	3084291
193368	2531148	92.3	3270581
194093	2246066	84.7	2988862
194310	2300808	84.5	3151391
194459	2136757	79.5	3014664
194655	1425080	50.6	2948811
194883	2149180	83.5	3015415
195198	1501430	55.6	2902665
195853	1349523	47.5	2890860
196396	1754682	64.4	3009870
196659	1484098	54.8	2735675
196752	1363585	48.1	2924450
196869	1607011	61	2772368
197302	1943955	69.1	3135391
197491	1501105	56.6	2677693
197740	1715711	59.2	3065468
197982	1573725	59.6	2779038
198019	2335827	81.1	3303282
198336	1689969	64.8	2847253
198831	5908334	213.2	3764676
198916	1933131	69	3032263
198920	1393561	50.3	2974445
199708	1863813	68.9	2995782
	Mean ClinSeq Coverage	70.218
	Std Dev ClinSeq Coverage	21.0909

## Sheet: MainPaperTable1abFig1_2
4 Pooled Samples	%Sen	%FP	%BA	%SD	%Sen	%FP	%BA	%SD	%Sen	%FP	%BA	%SD	%Sen	%FP	%BA	%SD			4 Pooled Samples	%Sen	%FP	%BA	%SD	%Sen	%FP	%BA	%SD	%Sen	%FP	%BA	%SD	%Sen	%FP	%BA	%SD
	100% Sample Covg				50% Sample Covg				25% Sample Covg				12.5% Sample Covg							100% Sample Covg				50% Sample Covg				25% Sample Covg				12.5% Sample Covg
CRISP	99.2	7.8	95.7	98.9	97.3	7.3	95	94.2	88.9	6.5	91.2	76.5	71.3	6.2	82.5	44.9			CRISP	99.2	4.4	97.4	98.5	90.9	4	93.5	80.3	74.2	3.7	85.3	48.7	55.5	3.3	76.1	22.4
SNVer	81.9	3.8	89	72.4	74.9	3	85.9	59.1	62.7	2.4	80.1	37.3	48	1.7	73.2	16.6			SNVer	86.5	1.3	92.6	74.8	70.9	0.9	85	47.3	50.3	0.4	74.9	18.5	33.2	0.6	66.3	4.4
LoFreq	97.3	8.3	94.5	95.5	93	6.7	93.1	84.1	84	5.2	89.4	63.4	69	4.1	82.5	39.1			LoFreq	96.8	0.4	98.2	94.1	87.3	0.2	93.5	73.9	71	0.1	85.5	44.3	48.9	0	74.4	19.7
VarScan	46.7	0.1	73.3	4.7	47.7	0.1	73.8	6.2	48.9	0.1	74.4	8.1	45	0.3	72.3	6.6			VarScan	44.6	0	72.3	0.9	45.1	0	72.5	3.2	42.3	0	71.2	3.8	33.4	0	66.7	1.4
GATK	99.7	6.9	96.4	99.4	98.7	7.4	95.7	96.7	94.7	8	93.3	86.3	85.7	8.7	88.5	65.1			GATK	99.9	0.3	99.8	99.8	97.5	0.2	98.6	93.8	89.3	0.2	94.6	74.9	73.9	0.3	86.8	44.7
8 Pooled Samples	%Sen	%FP	%BA	%SD	%Sen	%FP	%BA	%SD	%Sen	%FP	%BA	%SD	%Sen	%FP	%BA	%SD			8 Pooled Samples	%Sen	%FP	%BA	%SD	%Sen	%FP	%BA	%SD	%Sen	%FP	%BA	%SD	%Sen	%FP	%BA	%SD
	100% Sample Covg				50% Sample Covg				25% Sample Covg				12.5% Sample Covg							100% Sample Covg				50% Sample Covg				25% Sample Covg				12.5% Sample Covg
CRISP	99.3	7.8	95.8	98.9	97.2	7.4	94.9	94.1	88.9	6.8	91.1	77.5	71.2	6.7	82.2	46.1			CRISP	99.2	4.3	97.5	98.4	91.3	4.1	93.6	81.4	75.5	3.7	85.9	50.4	57.7	3.2	77.2	23.8
SNVer	79.9	3.6	88.1	65.7	69.4	3.2	83.1	47.1	55.5	2.8	76.3	25.3	42.5	2.4	70	9.9			SNVer	80.5	2.1	89.2	62	61.8	1.8	80	30.1	44.5	0.8	71.8	9.3	30.6	0.8	64.9	1.6
LoFreq	96.7	7.3	94.7	93.1	91.8	6.5	92.7	79	82.8	5.4	88.7	56	70.7	4.3	83.2	31.8			LoFreq	95.4	0.4	97.5	89.7	84.4	0.2	92.1	64	68.5	0.2	84.1	33.3	52.5	0	76.3	13.1
VarScan	28.8	0.1	64.4	0	29.2	0.1	64.5	0.1	29.8	0.1	64.8	0.1	30.4	0.2	65.1	0.3			VarScan	25.5	0	62.7	0	26	0	63	0	26.9	0	63.4	0	25.7	0	62.8	0.1
GATK	98.5	8.6	94.9	96.4	98	8.5	94.7	95.1	94	10.1	91.9	86	83.9	11.4	86.3	64			GATK	99.6	1.5	99.1	99.1	97	0.7	98.1	92.6	88.4	0.5	93.9	72.9	72.9	0.4	86.2	42.7
16 Pooled Samples	%Sen	%FP	%BA	%SD	%Sen	%FP	%BA	%SD	%Sen	%FP	%BA	%SD	%Sen	%FP	%BA	%SD			16 Pooled Samples	%Sen	%FP	%BA	%SD	%Sen	%FP	%BA	%SD	%Sen	%FP	%BA	%SD	%Sen	%FP	%BA	%SD
	100% Sample Covg				50% Sample Covg				25% Sample Covg				12.5% Sample Covg							100% Sample Covg				50% Sample Covg				25% Sample Covg				12.5% Sample Covg
CRISP	99.1	7.7	95.7	98.5	96.7	7.6	94.6	93.3	87.7	7	90.4	76.6	69.3	7	81.2	46.3			CRISP	99.1	4.2	97.4	98.1	91.2	4	93.6	81.5	74.2	3.5	85.3	48.3	57.3	3.3	77	24.5
SNVer	66.9	3.5	81.7	42.9	53.7	3.4	75.1	23.8	42.4	3.2	69.6	10.8	33.2	3	65.1	3.6			SNVer	61.3	4.4	78.4	27.8	47.6	3.3	72.1	9.8	36.1	1.6	67.3	1.7	27.3	0.9	63.2	0.3
LoFreq	94.9	6.4	94.2	87.6	88.5	6	91.3	69.8	78.5	5.5	86.5	44.7	67	4.8	81.1	22.5			LoFreq	91.8	0.6	95.6	80.8	78.9	0.2	89.3	50.3	63.2	0.1	81.5	22.4	49.2	0.2	74.5	7.4
VarScan	18.1	0.1	59	0	18.2	0.1	59	0	18.4	0.1	59.1	0	18.7	0.1	59.3	0			VarScan	14.9	0	57.4	0	15.1	0	57.6	0	15.3	0	57.6	0	15.6	0	57.8	0
GATK	NA	NA	NA	NA	NA	NA	NA	NA	NA	NA	NA	NA	NA	NA	NA	NA			GATK	NA	NA	NA	NA	NA	NA	NA	NA	NA	NA	NA	NA	NA	NA	NA	NA
32 Pooled Samples	%Sen	%FP	%BA	%SD	%Sen	%FP	%BA	%SD	%Sen	%FP	%BA	%SD	%Sen	%FP	%BA	%SD
	100% Sample Covg				50% Sample Covg				25% Sample Covg				12.5% Sample Covg
CRISP	98.7	7.9	95.4	97.5	95.8	7.6	94.1	91.8	86	7.1	89.5	74.4	67.5	7.3	80.1	46.2
SNVer	41.8	4.2	68.8	11	34.6	4.2	65.2	5	29.3	3.8	62.7	2.3	24.5	3.8	60.4	0.6
LoFreq	90.7	5.4	92.7	77.5	82.2	5.4	88.4	55.7	71.1	5.3	82.9	31.2	60.5	5.2	77.6	13.8
VarScan	11.4	0	55.7	0	11.5	0.2	55.7	0	11.5	0.2	55.7	0	11.6	0.2	55.7	0
GATK	NA	NA	NA	NA	NA	NA	NA	NA	NA	NA	NA	NA	NA	NA	NA	NA
Table generated for pools analyzed in groups of 8 pools, except for LoFreq, which only analyzes one pool at a time.
Table 1a.Detection statistics for 256 synthetically pooled ClinSeq samples. %Sensitivity=percentage of all true variants detected by program. %FP=percentage of predicted variants not present in the set of true variants. %BA=(%Sen+1-%FP)/2. %SD=percentage of true singleton variants detected by program.
Figure 1																					Figure 2
	(a)										(b)											(a)											(b)

## Sheet: Raw Data
4 Samples 50% Coverage	Total SNPs	Found SNPs	False Positives	% Sensitivity	% False Pos.	%Bal. Accuracy	Singletons	Found Singletons	% Singleton Sensitivity
CRISP	10758	9613.5	2890.92	0.893614	0.231192	0.831211
SNVer	10758
LoFreq	10758
VarScan	10758
GATK	10758

## Sheet: MainPaperTable2ab
Group Size	Sen%	FP%	BA%	SD%		Group Size	Sen%	FP%	BA%	SD%
CRISP-2 pools	97.8	10.5	93.7	95.3		CRISP-2 pools	97.1	4.1	96.5	93.2
CRISP-4 pools	96.1	7.5	94.3	91.6		CRISP-4 pools	92.2	4	94.1	83.4
CRISP-8 pools	97.2	7.4	94.9	94.1		SNVer-1 pool	74.4	1	86.7	53.6
SNVer-1 pool	72.4	3.3	84.6	52.9		SNVer-2 pools	73.7	1	86.3	52.5
SNVer-2 pools	71.4	3.3	84.1	51		SNVer-4 pools	72.8	1	85.9	50.8
SNVer-4 pools	70.4	3.3	83.6	49		VarScan-1 pool	41	0	70.5	3.1
SNVer-8 pools	69.4	3.2	83.1	47.1		VarScan-2 pools	41	0	70.5	3.1
VarScan-1 pool	29.3	0.1	64.6	0.1		VarScan-4 pools	40.9	0	70.5	3.1
VarScan-2 pools	29.3	0.1	64.6	0.1		GATK-1 pool	98	0.2	98.9	95.2
VarScan-4 pools	29.3	0.1	64.6	0.1		GATK-2 pools	97.9	0.2	98.9	95.1
VarScan-8 pools	29.2	0.1	64.5	0.1		GATK-4 pools	97.9	0.2	98.9	95
GATK-1 pool	98.2	9.1	94.6	95.9		Table generated for pools of size 4 with coverage 0.50.
GATK-2 pools	98.2	9	94.6	95.8
GATK-4 pools	98.1	8.6	94.7	95.5		Table 2b. Dependence of accuracy on number of groups analyzed simultaneously for 64 Thousand Genomes samples.
GATK-8 pools	98	8.5	94.7	95.1
Table generated for pools of size 8 with coverage 0.50.
Table 2a. Dependence of accuracy on number of groups analyzed simultaneously for 256 ClinSeq samples.

## Sheet: SuppTableS2MainPaperFigure3
Accuracy as a function of score threshold in the ClinSeq dataset. Data are for pools of eight samples, with 50% coverage per sample, analyzed in groups of eight samples (except for LoFreq, which was analyzed as single pools).
CRISP																CRISP
Quality Threshold	Sensitivity	False Positives	Total False Pos.	Balanced Accuracy	Singletons Detected	Expected False Positive % (10^(-QUAL/10))										Quality Threshold	Sensitivity	False Positives	Total False Pos.	Balanced Accuracy	Singletons Detected	Expected False Positive % (10^(-QUAL/10))
5	0.9719	0.0743	2243	0.9488	0.9412	31.6228										5	0.9091	0.0399	400	0.9346	0.8027	31.6228
10	0.9719	0.0743	2243	0.9488	0.9412	10										10	0.9091	0.0399	400	0.9346	0.8027	10
20	0.9719	0.0743	2243	0.9488	0.9412	1										20	0.9091	0.0399	400	0.9346	0.8027	1
30	0.9675	0.073	2190	0.9473	0.9308	0.1										30	0.9077	0.0391	391	0.9343	0.7991	0.1
40	0.9624	0.072	2147	0.9452	0.9187	0.01										40	0.9054	0.0382	381	0.9336	0.7934	0.01
50	0.956	0.0715	2115	0.9423	0.9034	0.001										50	0.9016	0.0372	369	0.9322	0.7836	0.001
60	0.9483	0.0709	2079	0.9387	0.885	0.0001										60	0.8923	0.0364	357	0.928	0.7611	0.0001
70	0.9406	0.0708	2059	0.9349	0.8665	1e-05										70	0.8832	0.0364	353	0.9234	0.7389	1e-05
80	0.932	0.0705	2031	0.9308	0.8467	1e-06										80	0.8723	0.0356	341	0.9184	0.7121	1e-06
90	0.9234	0.0703	2007	0.9266	0.8271	1e-07										90	0.8582	0.034	320	0.9121	0.6781	1e-07
100	0.9148	0.0702	1985	0.9223	0.8073	1e-08										100	0.8447	0.0333	308	0.9057	0.6465	1e-08
200	0.8202	0.0694	1758	0.8754	0.5943	1e-18										200	0.6861	0.0305	229	0.8278	0.3134	1e-18
300	0.7325	0.0711	1611	0.8307	0.4114	1e-28										300	0.5774	0.0286	180	0.7744	0.145	1e-28
400	0.6627	0.0731	1503	0.7948	0.2814	1e-38										400	0.5045	0.0292	161	0.7376	0.0706	1e-38
500	0.6088	0.0755	1429	0.7667	0.1945	1e-48										500	0.4529	0.0287	142	0.7121	0.0383	1e-48
600	0.5686	0.0767	1358	0.746	0.1371	1e-58										600	0.4143	0.0279	126	0.6932	0.0226	1e-58
700	0.5362	0.0776	1297	0.7293	0.0982	1e-68										700	0.3823	0.0269	112	0.6777	0.014	1e-68
800	0.5114	0.078	1244	0.7167	0.0722	1e-78										800	0.3563	0.0271	105	0.6646	0.0083	1e-78
900	0.4921	0.078	1196	0.707	0.055	1e-88										900	0.3355	0.0266	97	0.6545	0.0052	1e-88
1000	0.4741	0.0784	1159	0.6978	0.0426	1e-98										1000	0.318	0.0252	87	0.6464	0.0038	1e-98
2000	0.3797	0.0777	920	0.651	0.0085	1e-198										2000	0.2074	0.0236	53	0.5919	0.0007	1e-198
3000	0.3341	0.0729	755	0.6306	0.0029	1e-298										3000	0.159	0.0152	26	0.5719	0.0007	1e-298
4000	0.3033	0.0695	651	0.6169	0.0018	0										4000	0.1256	0.0089	12	0.5583	0.0007	0
5000	0.2791	0.0626	536	0.6083	0.0013	0										5000	0.1007	0.0065	7	0.5471	0.0005	0
6000	0.2603	0.0606	483	0.5998	0.0009	0										6000	0.0804	0.007	6	0.5367	0.0005	0
7000	0.2447	0.0562	419	0.5942	0.0008	0										7000	0.0647	0.0044	3	0.5302	0.0005	0
8000	0.2316	0.0536	377	0.589	0.0006	0										8000	0.0524	0.0054	3	0.5235	0.0005	0
9000	0.2212	0.0512	343	0.585	0.0005	0										9000	0.0429	0.0022	1	0.5203	0.0005	0
10000	0.2098	0.0504	320	0.5797	0.0004	0										10000	0.033	0.0028	1	0.5151	0.0005	0
20000	0.145	0.0407	177	0.5522	0.0002	0										20000	0.0086	0	0	0.5043	0	0
30000	0.1032	0.0357	110	0.5338	0.0001	0										30000	0.0017	0	0	0.5008	0	0
40000	0.0745	0.0277	61	0.5234	0	0										40000	0.0007	0	0	0.5003	0	0
50000	0.0542	0.0238	38	0.5152	0	0										50000	0.0002	0	0	0.5001	0	0
60000	0.0404	0.0235	28	0.5084	0	0										SNVer
70000	0.0291	0.0176	15	0.5058	0	0										Quality Threshold	Sensitivity	False Positives	Total False Pos.	Balanced Accuracy	Singletons Detected	Expected total false positives (P-value * Bases analyzed)
80000	0.0201	0.0154	9	0.5024	0	0										0.1	0.709	0.0088	67	0.8501	0.4729	720000
90000	0.0155	0.0176	8	0.4989	0	0										0.05	0.709	0.0088	67	0.8501	0.4729	360000
100000	0.0118	0.0203	7	0.4957	0	0										0.01	0.709	0.0088	67	0.8501	0.4729	72000
200000	0.0021	0.0625	4	0.4698	0	0										0.001	0.709	0.0088	67	0.8501	0.4729	7200
SNVer																0.0001	0.709	0.0088	67	0.8501	0.4729	720
Quality Threshold	Sensitivity	False Positives	Total False Pos.	Balanced Accuracy	Singletons Detected	Expected total false positives (P-value * Bases analyzed)										1e-05	0.709	0.0088	67	0.8501	0.4729	72
0.1	0.6938	0.0319	658	0.8309	0.4709	720000										1e-06	0.709	0.0088	67	0.8501	0.4729	7.2
0.05	0.6938	0.0319	658	0.8309	0.4709	360000										1e-07	0.709	0.0088	67	0.8501	0.4729	0.72
0.01	0.6938	0.0319	658	0.8309	0.4709	72000										1e-08	0.709	0.0088	67	0.8501	0.4729	0.072
0.001	0.6938	0.0319	658	0.8309	0.4709	7200										1e-09	0.709	0.0088	67	0.8501	0.4729	0.0072
0.0001	0.6938	0.0319	658	0.8309	0.4709	720										1e-10	0.683	0.0077	56	0.8376	0.428	0.00072
1e-05	0.6938	0.0319	658	0.8309	0.4709	72										1e-20	0.4327	0.0011	5	0.7158	0.1182	7.2e-14
1e-06	0.6938	0.0319	658	0.8309	0.4709	7.2										1e-30	0.416	0.0011	5	0.7074	0.1049	7.2e-24
1e-07	0.6938	0.0319	658	0.8309	0.4709	0.72										1e-40	0.4082	0.0012	5	0.7035	0.1008	7.2e-34
1e-08	0.6938	0.0319	658	0.8309	0.4709	0.072										1e-50	0.4026	0.0012	5	0.7007	0.0991	7.2e-44
1e-09	0.6931	0.0319	656	0.8306	0.4695	0.0072										1e-60	0.399	0.0012	5	0.6989	0.0987	7.2e-54
1e-10	0.6725	0.0309	616	0.8208	0.4323	0.00072										1e-70	0.392	0.0012	5	0.6954	0.0984	7.2e-64
1e-20	0.4718	0.0269	375	0.7225	0.1474	7.2e-14										1e-80	0.3867	0.0012	5	0.6927	0.0984	7.2e-74
1e-30	0.4525	0.0261	349	0.7132	0.1267	7.2e-24										1e-90	0.3816	0.0012	5	0.6902	0.0984	7.2e-84
1e-40	0.4426	0.0265	346	0.708	0.1184	7.2e-34										1e-100	0.3762	0.0013	5	0.6875	0.0984	7.2e-94
1e-50	0.4363	0.0265	342	0.7049	0.1132	7.2e-44										1e-110	0.3708	0.0013	5	0.6848	0.0984	7.2e-104
1e-60	0.4324	0.0266	340	0.7029	0.1114	7.2e-54										1e-120	0.3656	0.0013	5	0.6822	0.0984	7.2e-114
1e-70	0.4303	0.0267	339	0.7018	0.1105	7.2e-64										1e-130	0.3604	0.0013	5	0.6795	0.0984	7.2e-124
1e-80	0.4285	0.0268	339	0.7009	0.11	7.2e-74										1e-140	0.3549	0.0013	5	0.6768	0.0984	7.2e-134
1e-90	0.4274	0.0268	338	0.7003	0.1097	7.2e-84										1e-150	0.349	0.0014	5	0.6738	0.0984	7.2e-144
1e-100	0.4265	0.0268	338	0.6998	0.1096	7.2e-94										1e-160	0.3445	0.0014	5	0.6716	0.0984	7.2e-154
1e-110	0.4257	0.0269	338	0.6994	0.1094	7.2e-104										1e-170	0.3393	0.0014	5	0.669	0.0984	7.2e-164
1e-120	0.4251	0.0269	338	0.6991	0.1093	7.2e-114										1e-180	0.3355	0.0014	5	0.6671	0.0984	7.2e-174
1e-130	0.4246	0.0269	338	0.6988	0.1093	7.2e-124										1e-190	0.3315	0.0014	5	0.665	0.0984	7.2e-184
1e-140	0.4243	0.027	338	0.6986	0.1092	7.2e-134										1e-200	0.328	0.0014	5	0.6633	0.0984	7.2e-194
1e-150	0.424	0.027	338	0.6985	0.1091	7.2e-144										1e-210	0.3254	0.0014	5	0.662	0.0984	7.2e-204
1e-160	0.4237	0.027	338	0.6984	0.1091	7.2e-154										1e-220	0.322	0.0015	5	0.6603	0.0984	7.2e-214
1e-170	0.4234	0.027	338	0.6982	0.1091	7.2e-164										1e-230	0.3197	0.0015	5	0.6591	0.0984	7.2e-224			33.3333
1e-180	0.4231	0.027	338	0.698	0.1091	7.2e-174										1e-240	0.3169	0.0015	5	0.6577	0.0984	7.2e-234
1e-190	0.4226	0.0271	338	0.6977	0.1091	7.2e-184										1e-250	0.3151	0.0015	5	0.6568	0.0984	7.2e-244
1e-200	0.4222	0.027	337	0.6976	0.1091	7.2e-194										1e-260	0.3141	0.0015	5	0.6563	0.0984	7.2e-254
1e-210	0.4219	0.027	337	0.6974	0.1091	7.2e-204										1e-270	0.3128	0.0015	5	0.6556	0.0984	7.2e-264
1e-220	0.4216	0.027	337	0.6973	0.1091	7.2e-214										1e-280	0.3111	0.0015	5	0.6548	0.0984	7.2e-274
1e-230	0.4213	0.0271	337	0.6971	0.1091	7.2e-224										1e-290	0.3104	0.0015	5	0.6545	0.0984	7.2e-284
1e-240	0.421	0.0271	337	0.697	0.1091	7.2e-234										1e-300	0.3098	0.0015	5	0.6541	0.0984	7.2e-294
1e-250	0.4207	0.0271	337	0.6968	0.1091	7.2e-244										LoFreq
1e-260	0.4205	0.0271	337	0.6967	0.1091	7.2e-254										Quality Threshold	Sensitivity	False Positives	Total False Pos.	Balanced Accuracy	Singletons Detected	Expected False Positive % (10^(-QUAL/10))	Expected Total False Positives
1e-270	0.4202	0.0271	337	0.6965	0.1091	7.2e-264										5	0.8524	0.0023	21	0.925	0.7967	31.6228	2.27684e+06
1e-280	0.4196	0.0272	337	0.6962	0.1091	7.2e-274										10	0.8524	0.0023	21	0.925	0.7967	10	720000
1e-290	0.4191	0.0272	337	0.6959	0.1091	7.2e-284										20	0.8524	0.0023	21	0.925	0.7967	1	72000
1e-300	0.4185	0.0272	337	0.6956	0.1091	7.2e-294										30	0.8524	0.0023	21	0.925	0.7967	0.1	7200
LoFreq																40	0.8524	0.0023	21	0.925	0.7967	0.01	720
Quality Threshold	Sensitivity	False Positives	Total False Pos.	Balanced Accuracy	Singletons Detected	Expected False Positive % (10^(-QUAL/10))	Expected Total False Positives									50	0.8524	0.0023	21	0.925	0.7967	0.001	72
5	0.8927	0.0472	1271	0.9228	0.8585	31.6228	2.27684e+06									60	0.8524	0.0023	21	0.925	0.7967	0.0001	7.2
10	0.8927	0.0472	1271	0.9228	0.8585	10	720000									70	0.8524	0.0023	21	0.925	0.7967	1e-05	0.72
20	0.8927	0.0472	1271	0.9228	0.8585	1	72000									80	0.8524	0.0023	21	0.925	0.7967	1e-06	0.072
30	0.8927	0.0472	1271	0.9228	0.8585	0.1	7200									90	0.8313	0.0016	14	0.9149	0.7523	1e-07	0.0072
40	0.8927	0.0472	1271	0.9228	0.8585	0.01	720									100	0.8102	0.0013	11	0.9045	0.7126	1e-08	0.00072
50	0.8927	0.0472	1271	0.9228	0.8585	0.001	72									200	0.5827	0	0	0.7914	0.3283	1e-18	7.2e-14
60	0.8927	0.0472	1271	0.9228	0.8585	0.0001	7.2									300	0.425	0	0	0.7125	0.1388	1e-28	7.2e-24
70	0.8927	0.0472	1271	0.9228	0.8585	1e-05	0.72									400	0.3257	0	0	0.6629	0.0604	1e-38	7.2e-34
80	0.8927	0.0472	1271	0.9228	0.8585	1e-06	0.072									500	0.2491	0	0	0.6245	0.03	1e-48	7.2e-44
90	0.8853	0.0447	1191	0.9203	0.8421	1e-07	0.0072									600	0.1973	0	0	0.5986	0.0147	1e-58	7.2e-54
100	0.8723	0.0427	1119	0.9148	0.8146	1e-08	0.00072									700	0.1535	0	0	0.5767	0.0074	1e-68	7.2e-64
200	0.7355	0.0313	684	0.8521	0.5451	1e-18	7.2e-14									800	0.1208	0	0	0.5604	0.0038	1e-78	7.2e-74
300	0.6177	0.024	436	0.7969	0.3489	1e-28	7.2e-24									900	0.095	0	0	0.5475	0.0026	1e-88	7.2e-84
400	0.5262	0.0207	319	0.7528	0.2169	1e-38	7.2e-34									1000	0.0777	0	0	0.5388	0.0012	1e-98	7.2e-94
500	0.4626	0.0175	237	0.7225	0.1418	1e-48	7.2e-44									1100	0.0618	0	0	0.5309	0.0005	1e-108	7.2e-104
600	0.415	0.014	170	0.7005	0.0961	1e-58	7.2e-54									1200	0.0502	0	0	0.5251	0.0005	1e-118	7.2e-114
700	0.3795	0.0125	138	0.6835	0.0652	1e-68	7.2e-64									1300	0.0416	0	0	0.5208	0.0002	1e-128	7.2e-124
800	0.3505	0.0114	116	0.6696	0.0459	1e-78	7.2e-74									1400	0.0346	0	0	0.5173	0	1e-138	7.2e-134
900	0.328	0.0103	98	0.6589	0.0341	1e-88	7.2e-84									1500	0.0289	0	0	0.5144	0	1e-148	7.2e-144
1000	0.3092	0.0096	86	0.6498	0.0251	1e-98	7.2e-94									1600	0.0248	0	0	0.5124	0	1e-158	7.2e-154
1100	0.2932	0.0089	76	0.6421	0.0193	1e-108	7.2e-104									1700	0.021	0	0	0.5105	0	1e-168	7.2e-164
1200	0.2776	0.0083	67	0.6347	0.0149	1e-118	7.2e-114									1800	0.0177	0	0	0.5089	0	1e-178	7.2e-174
1300	0.2657	0.0084	65	0.6287	0.0125	1e-128	7.2e-124									1900	0.0152	0	0	0.5076	0	1e-188	7.2e-184
1400	0.2516	0.0081	59	0.6218	0.0096	1e-138	7.2e-134									2000	0.0128	0	0	0.5064	0	1e-198	7.2e-194
1500	0.2406	0.008	56	0.6163	0.0076	1e-148	7.2e-144									2100	0.0104	0	0	0.5052	0	1e-208	7.2e-204
1600	0.2304	0.0081	54	0.6112	0.006	1e-158	7.2e-154									2200	0.0086	0	0	0.5043	0	1e-218	7.2e-214
1700	0.2202	0.0083	53	0.6059	0.0053	1e-168	7.2e-164									2300	0.0076	0	0	0.5038	0	1e-228	7.2e-224
1800	0.2119	0.0081	50	0.6019	0.0045	1e-178	7.2e-174									2400	0.0064	0	0	0.5032	0	1e-238	7.2e-234
1900	0.2032	0.0083	49	0.5974	0.0038	1e-188	7.2e-184									2500	0.0053	0	0	0.5026	0	1e-248	7.2e-244
2000	0.1947	0.0085	48	0.5931	0.0032	1e-198	7.2e-194									2600	0.0046	0	0	0.5023	0	1e-258	7.2e-254
2100	0.1862	0.0087	47	0.5888	0.0027	1e-208	7.2e-204									2700	0.004	0	0	0.502	0	1e-268	7.2e-264
2200	0.1773	0.0089	46	0.5842	0.002	1e-218	7.2e-214									2800	0.0035	0	0	0.5017	0	1e-278	7.2e-274
2300	0.1689	0.009	44	0.58	0.0017	1e-228	7.2e-224									2900	0.003	0	0	0.5015	0	1e-288	7.2e-284
2400	0.1606	0.0088	41	0.5759	0.0013	1e-238	7.2e-234									3000	0.0028	0	0	0.5014	0	1e-298	7.2e-294
2500	0.1541	0.0089	40	0.5726	0.001	1e-248	7.2e-244									3100	0.0025	0	0	0.5012	0	0	0
2600	0.1469	0.0094	40	0.5688	0.0009	1e-258	7.2e-254									GATK
2700	0.1402	0.0091	37	0.5656	0.0009	1e-268	7.2e-264									Quality Threshold	Sensitivity	False Positives	Total False Pos.	Balanced Accuracy	Singletons Detected	Expected False Positive % (10^(-QUAL/10))
2800	0.1329	0.0096	37	0.5617	0.0008	1e-278	7.2e-274									5	0.9748	0.0018	19	0.9865	0.9377	31.6228
2900	0.1266	0.0087	32	0.5589	0.0008	1e-288	7.2e-284									10	0.9748	0.0018	19	0.9865	0.9377	10
3000	0.1209	0.0091	32	0.5559	0.0008	1e-298	7.2e-294									20	0.9748	0.0018	19	0.9865	0.9377	1
3100	0.1158	0.0089	30	0.5535	0.0008	0	0									30	0.9748	0.0018	19	0.9865	0.9377	0.1
GATK																40	0.9662	0.0013	13	0.9825	0.9163	0.01
Quality Threshold	Sensitivity	False Positives	Total False Pos.	Balanced Accuracy	Singletons Detected	Expected False Positive % (10^(-QUAL/10))										50	0.9587	0.0011	11	0.9788	0.8982	0.001
5	0.9797	0.0851	2619	0.9473	0.9515	31.6228										60	0.9499	0.001	10	0.9744	0.8768	0.0001
10	0.9797	0.0851	2619	0.9473	0.9515	10										70	0.9399	0.0006	6	0.9696	0.8531	1e-05
20	0.9797	0.0851	2619	0.9473	0.9515	1										80	0.9296	0.0005	5	0.9645	0.8283	1e-06
30	0.9797	0.0851	2619	0.9473	0.9515	0.1										90	0.918	0.0003	3	0.9588	0.7996	1e-07
40	0.9757	0.0726	2197	0.9515	0.9422	0.01										100	0.9041	0.0002	2	0.9519	0.768	1e-08
50	0.9704	0.0662	1977	0.9521	0.9297	0.001										200	0.7661	0.0001	1	0.883	0.462	1e-18
60	0.9637	0.0618	1825	0.951	0.9139	0.0001										300	0.6532	0	0	0.8266	0.2527	1e-28
70	0.9578	0.0589	1724	0.9494	0.9001	1e-05										400	0.5703	0	0	0.7851	0.1329	1e-38
80	0.9506	0.0572	1658	0.9467	0.8829	1e-06										500	0.5107	0	0	0.7554	0.0737	1e-48
90	0.9428	0.0556	1596	0.9436	0.8645	1e-07										600	0.4666	0	0	0.7333	0.0416	1e-58
100	0.935	0.0543	1542	0.9403	0.8459	1e-08										700	0.4294	0	0	0.7147	0.0233	1e-68
200	0.84	0.0473	1199	0.8964	0.6271	1e-18										800	0.4008	0	0	0.7004	0.0114	1e-78
300	0.7373	0.0455	1010	0.8459	0.4019	1e-28										900	0.3755	0	0	0.6877	0.0059	1e-88
400	0.6506	0.0458	897	0.8024	0.226	1e-38										1000	0.3555	0	0	0.6778	0.0026	1e-98
500	0.5868	0.0454	802	0.7707	0.1187	1e-48										2000	0.2368	0	0	0.6184	0.0007	1e-198
600	0.5437	0.0437	714	0.75	0.0625	1e-58										3000	0.1802	0	0	0.5901	0.0007	1e-298
700	0.513	0.0415	639	0.7357	0.034	1e-68										4000	0.1476	0	0	0.5738	0.0007	0
800	0.4891	0.0395	578	0.7248	0.0201	1e-78										5000	0.1194	0	0	0.5597	0.0005	0
900	0.4689	0.0375	525	0.7157	0.0121	1e-88										6000	0.0996	0	0	0.5498	0.0005	0
1000	0.4546	0.0354	479	0.7096	0.0086	1e-98										7000	0.0822	0	0	0.5411	0.0005	0
2000	0.3674	0.0211	228	0.6731	0.0018	1e-198										8000	0.0685	0	0	0.5343	0.0005	0
3000	0.3248	0.0127	120	0.656	0.0014	1e-298										9000	0.0556	0	0	0.5278	0.0005	0
4000	0.2952	0.0105	90	0.6423	0.0008	0										10000	0.0475	0	0	0.5237	0.0005	0
5000	0.2714	0.0071	56	0.6321	0.0006	0										20000	0.0118	0	0	0.5059	0	0
6000	0.252	0.0048	35	0.6236	0.0003	0										30000	0.0018	0	0	0.5009	0	0
7000	0.2351	0.0032	22	0.6159	0.0003	0										Table generated for pools of 4 samples sequenced to 0.50 of typical exome depth, and analyzed in groups of 4 pools, except for LoFreq, which only analyzes one pool at a time.
8000	0.2204	0.0028	18	0.6088	0.0003	0
9000	0.208	0.0023	14	0.6028	0.0001	0
10000	0.1982	0.0018	10	0.5982	0.0001	0
20000	0.1304	0	0	0.5652	0.0001	0
30000	0.0856	0	0	0.5428	0.0001	0
40000	0.0539	0	0	0.5269	0	0
50000	0.0332	0	0	0.5166	0	0
Table generated for pools of 8 samples sequenced to 0.50 of typical exome depth, and analyzed in groups of 8 pools, except for LoFreq, which only analyzes one pool at a time.

## Sheet: SupplementaryTableS3
Locations of False Positive Predictions	Programs Predicting a Variant at Location
chr20:10287450	CRISP only
chr20:10367213	CRISP only
chr20:10618939	CRISP only
chr20:10619175	CRISP only
chr20:10619659	CRISP only
chr20:10622080	CRISP only
chr20:10623035	CRISP only
chr20:10624924	CRISP only
chr20:10639098	CRISP only
chr20:1147527	CRISP only
chr20:11585608	CRISP only
chr20:12361030	CRISP only
chr20:126155	CRISP only
chr20:1287376	CRISP only
chr20:1291149	CRISP only
chr20:1350025	CRISP only
chr20:1350366	CRISP only
chr20:13740447	CRISP only
chr20:13765942	CRISP only
chr20:13798448	CRISP only
chr20:13798692	CRISP only
chr20:138178	CRISP only
chr20:14304936	CRISP only
chr20:14305760	CRISP only
chr20:1455718	CRISP only
chr20:1552348	CRISP only
chr20:16025192	CRISP only
chr20:1616816	CRISP only
chr20:16731917	CRISP only
chr20:16732024	CRISP only
chr20:17458894	CRISP only
chr20:17588453	CRISP only
chr20:17594714	CRISP only
chr20:17602335	CRISP only
chr20:17608348	CRISP only
chr20:17992685	CRISP only
chr20:17992755	CRISP only
chr20:17992785	CRISP only
chr20:18004997	CRISP only
chr20:18125770	CRISP only
chr20:18462386	CRISP only
chr20:18485750	CRISP only
chr20:18549848	CRISP only
chr20:1896051	CRISP only
chr20:1915344	CRISP only
chr20:1918626	CRISP only
chr20:19496219	CRISP only
chr20:19496339	CRISP only
chr20:19560555	CRISP only
chr20:1960500	CRISP only
chr20:19702272	CRISP only
chr20:19703446	CRISP only
chr20:19804030	CRISP only
chr20:19804679	CRISP only
chr20:19983022	CRISP only
chr20:20015647	CRISP only
chr20:20139951	CRISP only
chr20:20234121	CRISP only
chr20:20571810	CRISP only
chr20:21147263	CRISP only
chr20:2126113	CRISP only
chr20:2128697	CRISP only
chr20:21314271	CRISP only
chr20:21362703	CRISP only
chr20:21689417	CRISP only
chr20:21695904	CRISP only
chr20:21696412	CRISP only
chr20:21735979	CRISP only
chr20:21736280	CRISP only
chr20:22381573	CRISP only
chr20:22562098	CRISP only
chr20:23062667	CRISP only
chr20:23063168	CRISP only
chr20:23063170	CRISP only
chr20:23063580	CRISP only
chr20:23335120	CRISP only
chr20:23351879	CRISP only
chr20:23355454	CRISP only
chr20:23356141	CRISP only
chr20:23514912	CRISP only
chr20:23546677	CRISP only
chr20:23615819	CRISP only
chr20:23804556	CRISP only
chr20:238435	CRISP only
chr20:23969805	CRISP only
chr20:23971894	CRISP only
chr20:23976576	CRISP only
chr20:2411731	CRISP only
chr20:2448088	CRISP only
chr20:2462904	CRISP only
chr20:24944043	CRISP only
chr20:25039119	CRISP only
chr20:25056443	CRISP only
chr20:25190402	CRISP only
chr20:25275510	CRISP only
chr20:25275553	CRISP only
chr20:25278665	CRISP only
chr20:25281159	CRISP only
chr20:25300995	CRISP only
chr20:25348907	CRISP only
chr20:25426693	CRISP only
chr20:25433447	CRISP only
chr20:25457049	CRISP only
chr20:25507011	CRISP only
chr20:2552802	CRISP only
chr20:25595179	CRISP only
chr20:25595951	CRISP only
chr20:25655394	CRISP only
chr20:25752355	CRISP only
chr20:25752444	CRISP only
chr20:25752454	CRISP only
chr20:25752505	CRISP only
chr20:25752727	CRISP only
chr20:25752736	CRISP only
chr20:25753543	CRISP only
chr20:25755984	CRISP only
chr20:25755988	CRISP only
chr20:25756020	CRISP only
chr20:25837961	CRISP only
chr20:25838097	CRISP only
chr20:25845641	CRISP only
chr20:25900164	CRISP only
chr20:25900190	CRISP only
chr20:25900281	CRISP only
chr20:26061746	CRISP only
chr20:26061782	CRISP only
chr20:26084383	CRISP only
chr20:26084427	CRISP only
chr20:26094475	CRISP only
chr20:26094648	CRISP only
chr20:2621820	CRISP only
chr20:2622081	CRISP only
chr20:26258400	CRISP only
chr20:2640232	CRISP only
chr20:270414	CRISP only
chr20:29449623	CRISP only
chr20:29449657	CRISP only
chr20:29547150	CRISP only
chr20:29595624	CRISP only
chr20:29623113	CRISP only
chr20:29623248	CRISP only
chr20:29626083	CRISP only
chr20:29628309	CRISP only
chr20:29632569	CRISP only
chr20:29632708	CRISP only
chr20:29632726	CRISP only
chr20:29632827	CRISP only
chr20:29633847	CRISP only
chr20:29633966	CRISP only
chr20:30072573	CRISP only
chr20:30075377	CRISP only
chr20:30380669	CRISP only
chr20:30407120	CRISP only
chr20:30507643	CRISP only
chr20:30781644	CRISP only
chr20:30798119	CRISP only
chr20:30804955	CRISP only
chr20:309161	CRISP only
chr20:30919608	CRISP only
chr20:30920589	CRISP only
chr20:31026208	CRISP only
chr20:31031590	CRISP only
chr20:31291919	CRISP only
chr20:31292298	CRISP only
chr20:31294314	CRISP only
chr20:31369136	CRISP only
chr20:31427484	CRISP only
chr20:31438021	CRISP only
chr20:31577582	CRISP only
chr20:31605009	CRISP only
chr20:31755944	CRISP only
chr20:31767399	CRISP only
chr20:31814351	CRISP only
chr20:31825704	CRISP only
chr20:3195909	CRISP only
chr20:31989358	CRISP only
chr20:3211718	CRISP only
chr20:3211721	CRISP only
chr20:32233069	CRISP only
chr20:32233078	CRISP only
chr20:32235788	CRISP only
chr20:3231787	CRISP only
chr20:32340908	CRISP only
chr20:32677027	CRISP only
chr20:32677502	CRISP only
chr20:3276347	CRISP only
chr20:3276659	CRISP only
chr20:32788851	CRISP only
chr20:32788855	CRISP only
chr20:33057974	CRISP only
chr20:33104250	CRISP only
chr20:33169495	CRISP only
chr20:33225793	CRISP only
chr20:3324487	CRISP only
chr20:33293326	CRISP only
chr20:33299740	CRISP only
chr20:33302800	CRISP only
chr20:33375329	CRISP only
chr20:33421796	CRISP only
chr20:334317	CRISP only
chr20:33449198	CRISP only
chr20:33507379	CRISP only
chr20:33509494	CRISP only
chr20:33587301	CRISP only
chr20:33588533	CRISP only
chr20:33588698	CRISP only
chr20:33873384	CRISP only
chr20:34055453	CRISP only
chr20:34099165	CRISP only
chr20:34116052	CRISP only
chr20:34142224	CRISP only
chr20:34146827	CRISP only
chr20:34183672	CRISP only
chr20:34191301	CRISP only
chr20:34218319	CRISP only
chr20:34218671	CRISP only
chr20:34219979	CRISP only
chr20:34238462	CRISP only
chr20:34240232	CRISP only
chr20:34536555	CRISP only
chr20:34583089	CRISP only
chr20:34611450	CRISP only
chr20:34633827	CRISP only
chr20:34638228	CRISP only
chr20:3471428	CRISP only
chr20:34818694	CRISP only
chr20:34832601	CRISP only
chr20:35156037	CRISP only
chr20:35156539	CRISP only
chr20:35156622	CRISP only
chr20:35156841	CRISP only
chr20:35220571	CRISP only
chr20:35221683	CRISP only
chr20:35221711	CRISP only
chr20:35222184	CRISP only
chr20:35294649	CRISP only
chr20:35445890	CRISP only
chr20:35555717	CRISP only
chr20:35627365	CRISP only
chr20:35632028	CRISP only
chr20:35672436	CRISP only
chr20:35677603	CRISP only
chr20:35695535	CRISP only
chr20:35788405	CRISP only
chr20:36033633	CRISP only
chr20:36146752	CRISP only
chr20:36151787	CRISP only
chr20:36159062	CRISP only
chr20:3628978	CRISP only
chr20:3629544	CRISP only
chr20:36488508	CRISP only
chr20:3649632	CRISP only
chr20:36718831	CRISP only
chr20:36719359	CRISP only
chr20:36719884	CRISP only
chr20:36766754	CRISP only
chr20:3683805	CRISP only
chr20:36946916	CRISP only
chr20:36953379	CRISP only
chr20:36999875	CRISP only
chr20:37204170	CRISP only
chr20:3733374	CRISP only
chr20:37394795	CRISP only
chr20:3740620	CRISP only
chr20:37548585	CRISP only
chr20:37662835	CRISP only
chr20:37668184	CRISP only
chr20:377883	CRISP only
chr20:3781361	CRISP only
chr20:3913658	CRISP only
chr20:39314926	CRISP only
chr20:39316008	CRISP only
chr20:39666640	CRISP only
chr20:39752568	CRISP only
chr20:398039	CRISP only
chr20:39804007	CRISP only
chr20:39808143	CRISP only
chr20:39808665	CRISP only
chr20:39809132	CRISP only
chr20:39811233	CRISP only
chr20:39983609	CRISP only
chr20:39986097	CRISP only
chr20:40040771	CRISP only
chr20:40040970	CRISP only
chr20:40084407	CRISP only
chr20:40701614	CRISP only
chr20:409106	CRISP only
chr20:4168281	CRISP only
chr20:42088356	CRISP only
chr20:42091548	CRISP only
chr20:42199704	CRISP only
chr20:42208588	CRISP only
chr20:42302401	CRISP only
chr20:42315373	CRISP only
chr20:42741078	CRISP only
chr20:43059237	CRISP only
chr20:43120313	CRISP only
chr20:43121202	CRISP only
chr20:43122860	CRISP only
chr20:43123033	CRISP only
chr20:43123187	CRISP only
chr20:43128122	CRISP only
chr20:43128539	CRISP only
chr20:43128540	CRISP only
chr20:43577529	CRISP only
chr20:43706813	CRISP only
chr20:43722045	CRISP only
chr20:43722830	CRISP only
chr20:43743797	CRISP only
chr20:43743865	CRISP only
chr20:43805251	CRISP only
chr20:43940530	CRISP only
chr20:43954777	CRISP only
chr20:44004155	CRISP only
chr20:44269075	CRISP only
chr20:44333326	CRISP only
chr20:44374505	CRISP only
chr20:44407330	CRISP only
chr20:44429633	CRISP only
chr20:44471216	CRISP only
chr20:44507752	CRISP only
chr20:44512792	CRISP only
chr20:44523442	CRISP only
chr20:44536206	CRISP only
chr20:44536241	CRISP only
chr20:44573684	CRISP only
chr20:44588766	CRISP only
chr20:44596275	CRISP only
chr20:44639865	CRISP only
chr20:44689628	CRISP only
chr20:44690794	CRISP only
chr20:45002951	CRISP only
chr20:45092013	CRISP only
chr20:45093393	CRISP only
chr20:45093529	CRISP only
chr20:45130233	CRISP only
chr20:45187384	CRISP only
chr20:45362933	CRISP only
chr20:4571910	CRISP only
chr20:45838567	CRISP only
chr20:45839057	CRISP only
chr20:46252537	CRISP only
chr20:46283670	CRISP only
chr20:46284869	CRISP only
chr20:463590	CRISP only
chr20:46414794	CRISP only
chr20:464448	CRISP only
chr20:464604	CRISP only
chr20:46606436	CRISP only
chr20:46606683	CRISP only
chr20:4706782	CRISP only
chr20:4720889	CRISP only
chr20:47295798	CRISP only
chr20:47615074	CRISP only
chr20:47649510	CRISP only
chr20:47652530	CRISP only
chr20:4768846	CRISP only
chr20:47705763	CRISP only
chr20:47751708	CRISP only
chr20:47770443	CRISP only
chr20:4778799	CRISP only
chr20:47862913	CRISP only
chr20:47863409	CRISP only
chr20:47871277	CRISP only
chr20:47874239	CRISP only
chr20:4803072	CRISP only
chr20:48164261	CRISP only
chr20:4834901	CRISP only
chr20:4835036	CRISP only
chr20:4835643	CRISP only
chr20:48447939	CRISP only
chr20:48508598	CRISP only
chr20:48562797	CRISP only
chr20:48569240	CRISP only
chr20:48573980	CRISP only
chr20:48741399	CRISP only
chr20:48809148	CRISP only
chr20:49203005	CRISP only
chr20:49367235	CRISP only
chr20:49368868	CRISP only
chr20:49369074	CRISP only
chr20:49369605	CRISP only
chr20:49434669	CRISP only
chr20:49562326	CRISP only
chr20:49577862	CRISP only
chr20:49620212	CRISP only
chr20:50015300	CRISP only
chr20:50215933	CRISP only
chr20:50216338	CRISP only
chr20:50217344	CRISP only
chr20:50217346	CRISP only
chr20:50292763	CRISP only
chr20:50713992	CRISP only
chr20:50768672	CRISP only
chr20:5170987	CRISP only
chr20:52185289	CRISP only
chr20:52560218	CRISP only
chr20:52560363	CRISP only
chr20:52560503	CRISP only
chr20:52560854	CRISP only
chr20:52674537	CRISP only
chr20:5272767	CRISP only
chr20:52790470	CRISP only
chr20:53691454	CRISP only
chr20:53691595	CRISP only
chr20:54824689	CRISP only
chr20:54942984	CRISP only
chr20:54943385	CRISP only
chr20:54967618	CRISP only
chr20:55176662	CRISP only
chr20:55176688	CRISP only
chr20:55213715	CRISP only
chr20:5525709	CRISP only
chr20:5527434	CRISP only
chr20:5529803	CRISP only
chr20:5548208	CRISP only
chr20:55744001	CRISP only
chr20:56063423	CRISP only
chr20:56063484	CRISP only
chr20:56072688	CRISP only
chr20:56098070	CRISP only
chr20:56821110	CRISP only
chr20:56941153	CRISP only
chr20:56941542	CRISP only
chr20:57034412	CRISP only
chr20:57254518	CRISP only
chr20:57484198	CRISP only
chr20:57568902	CRISP only
chr20:57608406	CRISP only
chr20:57609790	CRISP only
chr20:57612369	CRISP only
chr20:57831208	CRISP only
chr20:57833170	CRISP only
chr20:57834130	CRISP only
chr20:57899653	CRISP only
chr20:57900666	CRISP only
chr20:58179762	CRISP only
chr20:58415393	CRISP only
chr20:58497481	CRISP only
chr20:58512284	CRISP only
chr20:58512382	CRISP only
chr20:58512721	CRISP only
chr20:58513501	CRISP only
chr20:58521675	CRISP only
chr20:5903282	CRISP only
chr20:5927069	CRISP only
chr20:5944076	CRISP only
chr20:6015221	CRISP only
chr20:6018885	CRISP only
chr20:6022288	CRISP only
chr20:6022424	CRISP only
chr20:6068404	CRISP only
chr20:60709530	CRISP only
chr20:60740584	CRISP only
chr20:60756622	CRISP only
chr20:60757412	CRISP only
chr20:60757445	CRISP only
chr20:60777245	CRISP only
chr20:6077725	CRISP only
chr20:60861505	CRISP only
chr20:60866755	CRISP only
chr20:60870009	CRISP only
chr20:60870834	CRISP only
chr20:60895991	CRISP only
chr20:60926600	CRISP only
chr20:60963346	CRISP only
chr20:60964699	CRISP only
chr20:61038672	CRISP only
chr20:61039169	CRISP only
chr20:61393809	CRISP only
chr20:61454182	CRISP only
chr20:61467912	CRISP only
chr20:61472616	CRISP only
chr20:61476988	CRISP only
chr20:61524384	CRISP only
chr20:61536691	CRISP only
chr20:61576708	CRISP only
chr20:61576849	CRISP only
chr20:61577739	CRISP only
chr20:61578705	CRISP only
chr20:61597946	CRISP only
chr20:61667335	CRISP only
chr20:6180654	CRISP only
chr20:61827478	CRISP only
chr20:61886972	CRISP only
chr20:61890793	CRISP only
chr20:61890876	CRISP only
chr20:61920341	CRISP only
chr20:61943916	CRISP only
chr20:6194496	CRISP only
chr20:62153517	CRISP only
chr20:62271360	CRISP only
chr20:62316866	CRISP only
chr20:62321690	CRISP only
chr20:62331336	CRISP only
chr20:62331670	CRISP only
chr20:62366634	CRISP only
chr20:62375377	CRISP only
chr20:62521432	CRISP only
chr20:62592801	CRISP only
chr20:62605664	CRISP only
chr20:62704979	CRISP only
chr20:62718008	CRISP only
chr20:62731036	CRISP only
chr20:62731462	CRISP only
chr20:62839407	CRISP only
chr20:62905652	CRISP only
chr20:62906494	CRISP only
chr20:6749181	CRISP only
chr20:6760667	CRISP only
chr20:741653	CRISP only
chr20:7962073	CRISP only
chr20:825394	CRISP only
chr20:853433	CRISP only
chr20:8626698	CRISP only
chr20:8864448	CRISP only
chr20:8864591	CRISP only
chr20:9360833	CRISP only
chr20:9388800	CRISP only
chr20:9389232	CRISP only
chr20:939289	CRISP only
chr20:9453901	CRISP only
chr20:9519735	CRISP only
chr20:10024965	GATK only
chr20:10280096	GATK only
chr20:10280122	GATK only
chr20:10286816	GATK only
chr20:10286998	GATK only
chr20:10315418	GATK only
chr20:10367228	GATK only
chr20:10367231	GATK only
chr20:10386056	GATK only
chr20:10388410	GATK only
chr20:10393680	GATK only
chr20:10394081	GATK only
chr20:10412334	GATK only
chr20:10601875	GATK only
chr20:10622064	GATK only
chr20:10624932	GATK only
chr20:10625517	GATK only
chr20:10626016	GATK only
chr20:10626741	GATK only
chr20:10629171	GATK only
chr20:1115712	GATK only
chr20:1143874	GATK only
chr20:1161618	GATK only
chr20:1164747	GATK only
chr20:1164877	GATK only
chr20:1188035	GATK only
chr20:1188333	GATK only
chr20:1188384	GATK only
chr20:11898826	GATK only
chr20:11899686	GATK only
chr20:11906799	GATK only
chr20:11907034	GATK only
chr20:1218712	GATK only
chr20:1226847	GATK only
chr20:1234924	GATK only
chr20:1285949	GATK only
chr20:1290592	GATK only
chr20:1291071	GATK only
chr20:12989786	GATK only
chr20:12990018	GATK only
chr20:13071940	GATK only
chr20:13071945	GATK only
chr20:13134771	GATK only
chr20:13147202	GATK only
chr20:13251428	GATK only
chr20:13272901	GATK only
chr20:13281123	GATK only
chr20:13371028	GATK only
chr20:13397994	GATK only
chr20:13514921	GATK only
chr20:1352564	GATK only
chr20:13610760	GATK only
chr20:13695529	GATK only
chr20:13697997	GATK only
chr20:13740589	GATK only
chr20:13756752	GATK only
chr20:13765733	GATK only
chr20:13773924	GATK only
chr20:13798498	GATK only
chr20:13798525	GATK only
chr20:13830762	GATK only
chr20:13850271	GATK only
chr20:13856657	GATK only
chr20:13868461	GATK only
chr20:13868509	GATK only
chr20:13899837	GATK only
chr20:14108014	GATK only
chr20:1422857	GATK only
chr20:14305605	GATK only
chr20:14306433	GATK only
chr20:14309793	GATK only
chr20:14318192	GATK only
chr20:14318289	GATK only
chr20:1545554	GATK only
chr20:15480362	GATK only
chr20:1559075	GATK only
chr20:1559324	GATK only
chr20:1559333	GATK only
chr20:15914031	GATK only
chr20:15948182	GATK only
chr20:15967263	GATK only
chr20:16032650	GATK only
chr20:16033412	GATK only
chr20:16253206	GATK only
chr20:16293086	GATK only
chr20:16337164	GATK only
chr20:16337166	GATK only
chr20:16359944	GATK only
chr20:16362255	GATK only
chr20:16385445	GATK only
chr20:166715	GATK only
chr20:16721474	GATK only
chr20:16729194	GATK only
chr20:16731954	GATK only
chr20:170126	GATK only
chr20:17462279	GATK only
chr20:17463044	GATK only
chr20:17475231	GATK only
chr20:17495547	GATK only
chr20:17498008	GATK only
chr20:17601302	GATK only
chr20:17608093	GATK only
chr20:17674290	GATK only
chr20:17703263	GATK only
chr20:17705567	GATK only
chr20:17716343	GATK only
chr20:17922292	GATK only
chr20:17930808	GATK only
chr20:17933392	GATK only
chr20:17934583	GATK only
chr20:18122798	GATK only
chr20:18163997	GATK only
chr20:18167948	GATK only
chr20:18278827	GATK only
chr20:18296166	GATK only
chr20:18296394	GATK only
chr20:18297705	GATK only
chr20:18297725	GATK only
chr20:18364298	GATK only
chr20:18364304	GATK only
chr20:18370356	GATK only
chr20:18370539	GATK only
chr20:18374561	GATK only
chr20:18407837	GATK only
chr20:18407879	GATK only
chr20:18424230	GATK only
chr20:18469107	GATK only
chr20:18469171	GATK only
chr20:18496409	GATK only
chr20:18496455	GATK only
chr20:18505332	GATK only
chr20:18506570	GATK only
chr20:18523610	GATK only
chr20:18535742	GATK only
chr20:18574282	GATK only
chr20:18608768	GATK only
chr20:18744018	GATK only
chr20:18775378	GATK only
chr20:18794661	GATK only
chr20:18794850	GATK only
chr20:1905405	GATK only
chr20:1919417	GATK only
chr20:1919973	GATK only
chr20:1920329	GATK only
chr20:19224684	GATK only
chr20:1959684	GATK only
chr20:1960672	GATK only
chr20:19634845	GATK only
chr20:19666013	GATK only
chr20:19674094	GATK only
chr20:19677547	GATK only
chr20:19702191	GATK only
chr20:1974559	GATK only
chr20:19804033	GATK only
chr20:19941448	GATK only
chr20:19951359	GATK only
chr20:19955458	GATK only
chr20:19981537	GATK only
chr20:19982480	GATK only
chr20:20003029	GATK only
chr20:20018984	GATK only
chr20:20020320	GATK only
chr20:20022927	GATK only
chr20:20054923	GATK only
chr20:20056044	GATK only
chr20:20146833	GATK only
chr20:20147114	GATK only
chr20:20172094	GATK only
chr20:20180555	GATK only
chr20:20226733	GATK only
chr20:20350989	GATK only
chr20:20484182	GATK only
chr20:20527322	GATK only
chr20:20552645	GATK only
chr20:20571843	GATK only
chr20:20582487	GATK only
chr20:20616238	GATK only
chr20:2097996	GATK only
chr20:21146699	GATK only
chr20:21147261	GATK only
chr20:2126752	GATK only
chr20:2126951	GATK only
chr20:2127663	GATK only
chr20:21314483	GATK only
chr20:21327036	GATK only
chr20:21349100	GATK only
chr20:21491894	GATK only
chr20:21491900	GATK only
chr20:21735828	GATK only
chr20:21736297	GATK only
chr20:22254329	GATK only
chr20:22381302	GATK only
chr20:22401374	GATK only
chr20:22541655	GATK only
chr20:22545442	GATK only
chr20:22545636	GATK only
chr20:22545690	GATK only
chr20:22547421	GATK only
chr20:2290206	GATK only
chr20:2291589	GATK only
chr20:2293738	GATK only
chr20:2298111	GATK only
chr20:23016613	GATK only
chr20:23017105	GATK only
chr20:23064245	GATK only
chr20:2315695	GATK only
chr20:2321242	GATK only
chr20:2321250	GATK only
chr20:23334916	GATK only
chr20:23335341	GATK only
chr20:23344999	GATK only
chr20:23355402	GATK only
chr20:23355412	GATK only
chr20:23358190	GATK only
chr20:23358215	GATK only
chr20:23361850	GATK only
chr20:23375900	GATK only
chr20:23431033	GATK only
chr20:23514981	GATK only
chr20:23546444	GATK only
chr20:23549153	GATK only
chr20:23583551	GATK only
chr20:23586287	GATK only
chr20:2377104	GATK only
chr20:2378723	GATK only
chr20:23804384	GATK only
chr20:23961271	GATK only
chr20:23961347	GATK only
chr20:23961351	GATK only
chr20:23961385	GATK only
chr20:23969195	GATK only
chr20:23969507	GATK only
chr20:23971695	GATK only
chr20:23974195	GATK only
chr20:23975281	GATK only
chr20:239952	GATK only
chr20:2411667	GATK only
chr20:2443594	GATK only
chr20:2446465	GATK only
chr20:2446466	GATK only
chr20:2448403	GATK only
chr20:2463725	GATK only
chr20:24646931	GATK only
chr20:24647152	GATK only
chr20:24938114	GATK only
chr20:24949446	GATK only
chr20:24949562	GATK only
chr20:24952306	GATK only
chr20:24954229	GATK only
chr20:24989871	GATK only
chr20:24994334	GATK only
chr20:25059984	GATK only
chr20:25080161	GATK only
chr20:25081951	GATK only
chr20:25128633	GATK only
chr20:2517758	GATK only
chr20:25203360	GATK only
chr20:25207174	GATK only
chr20:25257852	GATK only
chr20:25260902	GATK only
chr20:25269014	GATK only
chr20:25295367	GATK only
chr20:25300774	GATK only
chr20:25388542	GATK only
chr20:25394377	GATK only
chr20:25434012	GATK only
chr20:25443002	GATK only
chr20:25481478	GATK only
chr20:25493693	GATK only
chr20:25493771	GATK only
chr20:2552806	GATK only
chr20:25595124	GATK only
chr20:2560770	GATK only
chr20:25655087	GATK only
chr20:25655893	GATK only
chr20:256762	GATK only
chr20:2572861	GATK only
chr20:25733244	GATK only
chr20:25733245	GATK only
chr20:25744166	GATK only
chr20:25744183	GATK only
chr20:25744251	GATK only
chr20:25744259	GATK only
chr20:25744287	GATK only
chr20:25745586	GATK only
chr20:25745616	GATK only
chr20:25745636	GATK only
chr20:25752347	GATK only
chr20:25752378	GATK only
chr20:25752407	GATK only
chr20:25752928	GATK only
chr20:25752932	GATK only
chr20:25752967	GATK only
chr20:25752969	GATK only
chr20:25753329	GATK only
chr20:25753332	GATK only
chr20:25753395	GATK only
chr20:25753437	GATK only
chr20:25753507	GATK only
chr20:25753603	GATK only
chr20:25753749	GATK only
chr20:25754036	GATK only
chr20:25754154	GATK only
chr20:25754218	GATK only
chr20:25754285	GATK only
chr20:25754314	GATK only
chr20:25754324	GATK only
chr20:25754365	GATK only
chr20:25754382	GATK only
chr20:25754392	GATK only
chr20:25754401	GATK only
chr20:25755829	GATK only
chr20:25755854	GATK only
chr20:25755955	GATK only
chr20:25755999	GATK only
chr20:25756042	GATK only
chr20:25837841	GATK only
chr20:25837902	GATK only
chr20:25837903	GATK only
chr20:25837906	GATK only
chr20:25837908	GATK only
chr20:25837922	GATK only
chr20:25837995	GATK only
chr20:25838006	GATK only
chr20:25838028	GATK only
chr20:25838039	GATK only
chr20:25838067	GATK only
chr20:25838101	GATK only
chr20:25838104	GATK only
chr20:25838131	GATK only
chr20:25838136	GATK only
chr20:25838152	GATK only
chr20:25838182	GATK only
chr20:25838186	GATK only
chr20:25838192	GATK only
chr20:25838194	GATK only
chr20:25845382	GATK only
chr20:25845384	GATK only
chr20:25845389	GATK only
chr20:25845403	GATK only
chr20:25845456	GATK only
chr20:25845684	GATK only
chr20:25845736	GATK only
chr20:25845752	GATK only
chr20:25845755	GATK only
chr20:25845765	GATK only
chr20:25845780	GATK only
chr20:25845801	GATK only
chr20:25847511	GATK only
chr20:25847523	GATK only
chr20:25847601	GATK only
chr20:25847675	GATK only
chr20:25847676	GATK only
chr20:25847708	GATK only
chr20:25847709	GATK only
chr20:25847716	GATK only
chr20:25847721	GATK only
chr20:25847727	GATK only
chr20:25847748	GATK only
chr20:25847759	GATK only
chr20:25847770	GATK only
chr20:25847785	GATK only
chr20:25847800	GATK only
chr20:25847849	GATK only
chr20:25847865	GATK only
chr20:25847888	GATK only
chr20:25847893	GATK only
chr20:25847904	GATK only
chr20:25847934	GATK only
chr20:25847960	GATK only
chr20:25848027	GATK only
chr20:25848061	GATK only
chr20:25848093	GATK only
chr20:25848107	GATK only
chr20:25848117	GATK only
chr20:25848119	GATK only
chr20:25848132	GATK only
chr20:25848209	GATK only
chr20:25848218	GATK only
chr20:25900122	GATK only
chr20:26054535	GATK only
chr20:26054615	GATK only
chr20:26054717	GATK only
chr20:26054731	GATK only
chr20:26054736	GATK only
chr20:26054756	GATK only
chr20:26054760	GATK only
chr20:26061817	GATK only
chr20:26094657	GATK only
chr20:26112514	GATK only
chr20:26112779	GATK only
chr20:2621784	GATK only
chr20:26258234	GATK only
chr20:26258253	GATK only
chr20:26258264	GATK only
chr20:26258312	GATK only
chr20:26258366	GATK only
chr20:26258461	GATK only
chr20:26258463	GATK only
chr20:26258469	GATK only
chr20:26258552	GATK only
chr20:26258563	GATK only
chr20:26258702	GATK only
chr20:26258714	GATK only
chr20:26258722	GATK only
chr20:26258723	GATK only
chr20:2635864	GATK only
chr20:2637907	GATK only
chr20:2638885	GATK only
chr20:2641772	GATK only
chr20:2775183	GATK only
chr20:2777387	GATK only
chr20:2778556	GATK only
chr20:2779059	GATK only
chr20:2815997	GATK only
chr20:2819437	GATK only
chr20:2840881	GATK only
chr20:2841496	GATK only
chr20:29449467	GATK only
chr20:29449550	GATK only
chr20:29449597	GATK only
chr20:2945045	GATK only
chr20:29517103	GATK only
chr20:29517144	GATK only
chr20:29517150	GATK only
chr20:29517183	GATK only
chr20:29517195	GATK only
chr20:29517214	GATK only
chr20:29517230	GATK only
chr20:29517287	GATK only
chr20:29517350	GATK only
chr20:29517366	GATK only
chr20:29517404	GATK only
chr20:29517411	GATK only
chr20:29517455	GATK only
chr20:29517464	GATK only
chr20:29517482	GATK only
chr20:29517500	GATK only
chr20:29517508	GATK only
chr20:29517517	GATK only
chr20:29517532	GATK only
chr20:29517552	GATK only
chr20:29517574	GATK only
chr20:29517579	GATK only
chr20:29517594	GATK only
chr20:29517603	GATK only
chr20:29517610	GATK only
chr20:29517613	GATK only
chr20:29517619	GATK only
chr20:29517723	GATK only
chr20:29517725	GATK only
chr20:29517726	GATK only
chr20:29517727	GATK only
chr20:29517736	GATK only
chr20:29517740	GATK only
chr20:29517782	GATK only
chr20:29517794	GATK only
chr20:29517826	GATK only
chr20:29520020	GATK only
chr20:29520033	GATK only
chr20:29520044	GATK only
chr20:29520181	GATK only
chr20:29520182	GATK only
chr20:29520190	GATK only
chr20:29520209	GATK only
chr20:29520213	GATK only
chr20:29520215	GATK only
chr20:29520226	GATK only
chr20:29547093	GATK only
chr20:29566351	GATK only
chr20:29595663	GATK only
chr20:29595669	GATK only
chr20:29595695	GATK only
chr20:29595738	GATK only
chr20:29596411	GATK only
chr20:29596458	GATK only
chr20:29596493	GATK only
chr20:29596501	GATK only
chr20:29596513	GATK only
chr20:29596517	GATK only
chr20:29596520	GATK only
chr20:29596567	GATK only
chr20:29596579	GATK only
chr20:29596581	GATK only
chr20:29596583	GATK only
chr20:29596654	GATK only
chr20:29596678	GATK only
chr20:29596697	GATK only
chr20:29596727	GATK only
chr20:29596735	GATK only
chr20:29596744	GATK only
chr20:29596804	GATK only
chr20:29596828	GATK only
chr20:29596895	GATK only
chr20:29596972	GATK only
chr20:29596989	GATK only
chr20:29597051	GATK only
chr20:29611950	GATK only
chr20:29611963	GATK only
chr20:29611970	GATK only
chr20:29611979	GATK only
chr20:29611983	GATK only
chr20:29611988	GATK only
chr20:29611989	GATK only
chr20:29611997	GATK only
chr20:29612011	GATK only
chr20:29612019	GATK only
chr20:29612027	GATK only
chr20:29612029	GATK only
chr20:29612030	GATK only
chr20:29612053	GATK only
chr20:29623105	GATK only
chr20:29623143	GATK only
chr20:29623156	GATK only
chr20:29623218	GATK only
chr20:29623261	GATK only
chr20:29623281	GATK only
chr20:29623299	GATK only
chr20:29624102	GATK only
chr20:29624123	GATK only
chr20:29624132	GATK only
chr20:29624138	GATK only
chr20:29625766	GATK only
chr20:29625835	GATK only
chr20:29625891	GATK only
chr20:29625928	GATK only
chr20:29625955	GATK only
chr20:29625956	GATK only
chr20:29625961	GATK only
chr20:29625992	GATK only
chr20:29626065	GATK only
chr20:29628179	GATK only
chr20:29628185	GATK only
chr20:29628243	GATK only
chr20:29628245	GATK only
chr20:29628270	GATK only
chr20:29628273	GATK only
chr20:29628282	GATK only
chr20:29628299	GATK only
chr20:29628332	GATK only
chr20:29628336	GATK only
chr20:29628369	GATK only
chr20:29631535	GATK only
chr20:29631562	GATK only
chr20:29631591	GATK only
chr20:29632554	GATK only
chr20:29632559	GATK only
chr20:29632634	GATK only
chr20:29632664	GATK only
chr20:29632672	GATK only
chr20:29632686	GATK only
chr20:29632737	GATK only
chr20:29632766	GATK only
chr20:29632788	GATK only
chr20:29632848	GATK only
chr20:29633875	GATK only
chr20:29633901	GATK only
chr20:29633902	GATK only
chr20:29633925	GATK only
chr20:29633992	GATK only
chr20:29634031	GATK only
chr20:29634034	GATK only
chr20:29637835	GATK only
chr20:29637846	GATK only
chr20:29637850	GATK only
chr20:29637904	GATK only
chr20:29637962	GATK only
chr20:29637965	GATK only
chr20:29638001	GATK only
chr20:29638007	GATK only
chr20:2969196	GATK only
chr20:29847249	GATK only
chr20:29847279	GATK only
chr20:29861996	GATK only
chr20:29862045	GATK only
chr20:29891205	GATK only
chr20:29956673	GATK only
chr20:29960715	GATK only
chr20:30009279	GATK only
chr20:3003328	GATK only
chr20:3007408	GATK only
chr20:30132931	GATK only
chr20:30149429	GATK only
chr20:30149545	GATK only
chr20:30157109	GATK only
chr20:3016656	GATK only
chr20:30193785	GATK only
chr20:3025355	GATK only
chr20:3028645	GATK only
chr20:30330451	GATK only
chr20:30330456	GATK only
chr20:30345220	GATK only
chr20:30347812	GATK only
chr20:30385178	GATK only
chr20:30408213	GATK only
chr20:30433182	GATK only
chr20:30533238	GATK only
chr20:30533265	GATK only
chr20:30533331	GATK only
chr20:30586310	GATK only
chr20:30586315	GATK only
chr20:30598477	GATK only
chr20:30619314	GATK only
chr20:30661434	GATK only
chr20:30676476	GATK only
chr20:30720731	GATK only
chr20:30721076	GATK only
chr20:30729437	GATK only
chr20:30730714	GATK only
chr20:30738589	GATK only
chr20:30738735	GATK only
chr20:30742998	GATK only
chr20:30777522	GATK only
chr20:30780821	GATK only
chr20:30781641	GATK only
chr20:30782804	GATK only
chr20:30783631	GATK only
chr20:30798140	GATK only
chr20:30805031	GATK only
chr20:30898254	GATK only
chr20:30898728	GATK only
chr20:30898846	GATK only
chr20:30919539	GATK only
chr20:30919782	GATK only
chr20:30921116	GATK only
chr20:309500	GATK only
chr20:30954288	GATK only
chr20:30954315	GATK only
chr20:30954414	GATK only
chr20:31015825	GATK only
chr20:31021096	GATK only
chr20:31025983	GATK only
chr20:31026250	GATK only
chr20:31030857	GATK only
chr20:31031570	GATK only
chr20:31033397	GATK only
chr20:31033915	GATK only
chr20:31040023	GATK only
chr20:31040085	GATK only
chr20:310415	GATK only
chr20:31221701	GATK only
chr20:31237762	GATK only
chr20:31277137	GATK only
chr20:31290972	GATK only
chr20:31292312	GATK only
chr20:31294329	GATK only
chr20:31294333	GATK only
chr20:31369128	GATK only
chr20:31372663	GATK only
chr20:31396065	GATK only
chr20:31421665	GATK only
chr20:31434299	GATK only
chr20:31434389	GATK only
chr20:31437187	GATK only
chr20:3144231	GATK only
chr20:3144594	GATK only
chr20:31446877	GATK only
chr20:31455405	GATK only
chr20:31455602	GATK only
chr20:3146481	GATK only
chr20:31479949	GATK only
chr20:31480186	GATK only
chr20:31484404	GATK only
chr20:31499537	GATK only
chr20:31506174	GATK only
chr20:31507985	GATK only
chr20:31518398	GATK only
chr20:31518423	GATK only
chr20:31519205	GATK only
chr20:31577560	GATK only
chr20:31607595	GATK only
chr20:31611581	GATK only
chr20:31628219	GATK only
chr20:31631255	GATK only
chr20:31652621	GATK only
chr20:31657926	GATK only
chr20:31683019	GATK only
chr20:31691001	GATK only
chr20:31699372	GATK only
chr20:3175634	GATK only
chr20:31760964	GATK only
chr20:31775330	GATK only
chr20:31781510	GATK only
chr20:31789556	GATK only
chr20:31790522	GATK only
chr20:31792804	GATK only
chr20:31811629	GATK only
chr20:31812081	GATK only
chr20:31812122	GATK only
chr20:31823878	GATK only
chr20:31831075	GATK only
chr20:31897683	GATK only
chr20:31946946	GATK only
chr20:31946976	GATK only
chr20:3194812	GATK only
chr20:31948181	GATK only
chr20:31960416	GATK only
chr20:31982786	GATK only
chr20:31989352	GATK only
chr20:32026647	GATK only
chr20:3215555	GATK only
chr20:32217669	GATK only
chr20:32228059	GATK only
chr20:32233198	GATK only
chr20:32233944	GATK only
chr20:32237572	GATK only
chr20:32247686	GATK only
chr20:32267767	GATK only
chr20:3236915	GATK only
chr20:32369347	GATK only
chr20:32378915	GATK only
chr20:32436294	GATK only
chr20:32438870	GATK only
chr20:3244809	GATK only
chr20:3245008	GATK only
chr20:32500567	GATK only
chr20:3259431	GATK only
chr20:32602215	GATK only
chr20:32664462	GATK only
chr20:32677604	GATK only
chr20:3268494	GATK only
chr20:32685367	GATK only
chr20:3277717	GATK only
chr20:32788058	GATK only
chr20:32788771	GATK only
chr20:32879343	GATK only
chr20:32879399	GATK only
chr20:32880306	GATK only
chr20:3295611	GATK only
chr20:3303018	GATK only
chr20:33037334	GATK only
chr20:33058045	GATK only
chr20:33068989	GATK only
chr20:33069044	GATK only
chr20:33113928	GATK only
chr20:33122382	GATK only
chr20:33137888	GATK only
chr20:33147579	GATK only
chr20:33163049	GATK only
chr20:33203942	GATK only
chr20:33299068	GATK only
chr20:33300181	GATK only
chr20:33300421	GATK only
chr20:33328171	GATK only
chr20:33329072	GATK only
chr20:33330425	GATK only
chr20:33330910	GATK only
chr20:33337193	GATK only
chr20:33345030	GATK only
chr20:33345744	GATK only
chr20:33345749	GATK only
chr20:33356453	GATK only
chr20:33421350	GATK only
chr20:33440200	GATK only
chr20:33503239	GATK only
chr20:33507144	GATK only
chr20:33507184	GATK only
chr20:33515070	GATK only
chr20:33524538	GATK only
chr20:33530445	GATK only
chr20:33530462	GATK only
chr20:33569000	GATK only
chr20:33573847	GATK only
chr20:33575348	GATK only
chr20:33586704	GATK only
chr20:33593699	GATK only
chr20:33595230	GATK only
chr20:33706394	GATK only
chr20:33714211	GATK only
chr20:33732649	GATK only
chr20:33760034	GATK only
chr20:33834558	GATK only
chr20:33839702	GATK only
chr20:33859426	GATK only
chr20:33863770	GATK only
chr20:33891619	GATK only
chr20:34046227	GATK only
chr20:34047728	GATK only
chr20:34055185	GATK only
chr20:34055344	GATK only
chr20:34057854	GATK only
chr20:34061221	GATK only
chr20:34067322	GATK only
chr20:34078403	GATK only
chr20:34090721	GATK only
chr20:34092220	GATK only
chr20:34095496	GATK only
chr20:34109733	GATK only
chr20:34116249	GATK only
chr20:34142695	GATK only
chr20:34145339	GATK only
chr20:34152942	GATK only
chr20:34164855	GATK only
chr20:34171265	GATK only
chr20:34176260	GATK only
chr20:34187712	GATK only
chr20:34191678	GATK only
chr20:34218979	GATK only
chr20:34219192	GATK only
chr20:34237136	GATK only
chr20:34240085	GATK only
chr20:34240332	GATK only
chr20:34241399	GATK only
chr20:34242095	GATK only
chr20:34242136	GATK only
chr20:34243063	GATK only
chr20:34278537	GATK only
chr20:34285455	GATK only
chr20:34286296	GATK only
chr20:34288953	GATK only
chr20:34292491	GATK only
chr20:34329849	GATK only
chr20:34340889	GATK only
chr20:34341338	GATK only
chr20:34459618	GATK only
chr20:34519164	GATK only
chr20:34519171	GATK only
chr20:34526576	GATK only
chr20:34535381	GATK only
chr20:34536205	GATK only
chr20:34596117	GATK only
chr20:34634028	GATK only
chr20:34636531	GATK only
chr20:34638446	GATK only
chr20:3471737	GATK only
chr20:34763459	GATK only
chr20:34778804	GATK only
chr20:34782023	GATK only
chr20:34783313	GATK only
chr20:34810085	GATK only
chr20:34817777	GATK only
chr20:34818553	GATK only
chr20:34818746	GATK only
chr20:34844422	GATK only
chr20:35129014	GATK only
chr20:35156078	GATK only
chr20:35156086	GATK only
chr20:35156565	GATK only
chr20:35156572	GATK only
chr20:35178095	GATK only
chr20:35219327	GATK only
chr20:35236217	GATK only
chr20:35241730	GATK only
chr20:35243637	GATK only
chr20:3526531	GATK only
chr20:35280407	GATK only
chr20:35281176	GATK only
chr20:35299639	GATK only
chr20:35299841	GATK only
chr20:35315842	GATK only
chr20:35390995	GATK only
chr20:35396198	GATK only
chr20:35405836	GATK only
chr20:35405849	GATK only
chr20:35414157	GATK only
chr20:3541483	GATK only
chr20:35414873	GATK only
chr20:35422090	GATK only
chr20:35422397	GATK only
chr20:35434380	GATK only
chr20:35438625	GATK only
chr20:3543873	GATK only
chr20:3545965	GATK only
chr20:35467733	GATK only
chr20:35520687	GATK only
chr20:35521646	GATK only
chr20:35559428	GATK only
chr20:35575355	GATK only
chr20:35646776	GATK only
chr20:35677855	GATK only
chr20:35684654	GATK only
chr20:35731225	GATK only
chr20:35736944	GATK only
chr20:35742536	GATK only
chr20:35742657	GATK only
chr20:35752207	GATK only
chr20:35807527	GATK only
chr20:35827647	GATK only
chr20:35832224	GATK only
chr20:35832384	GATK only
chr20:35860622	GATK only
chr20:35864927	GATK only
chr20:35865231	GATK only
chr20:35866655	GATK only
chr20:35866702	GATK only
chr20:35870053	GATK only
chr20:35882870	GATK only
chr20:35885149	GATK only
chr20:36022576	GATK only
chr20:36030146	GATK only
chr20:36033557	GATK only
chr20:36146805	GATK only
chr20:36147276	GATK only
chr20:36151656	GATK only
chr20:36159065	GATK only
chr20:36230593	GATK only
chr20:36230654	GATK only
chr20:36230910	GATK only
chr20:3629324	GATK only
chr20:3630631	GATK only
chr20:36365892	GATK only
chr20:36385871	GATK only
chr20:3640650	GATK only
chr20:36488835	GATK only
chr20:3652249	GATK only
chr20:3655146	GATK only
chr20:36631191	GATK only
chr20:36640180	GATK only
chr20:36661786	GATK only
chr20:3667748	GATK only
chr20:3667750	GATK only
chr20:3668292	GATK only
chr20:36685847	GATK only
chr20:36686068	GATK only
chr20:36686073	GATK only
chr20:36694427	GATK only
chr20:3669999	GATK only
chr20:36718386	GATK only
chr20:36766885	GATK only
chr20:3677515	GATK only
chr20:36776410	GATK only
chr20:36850982	GATK only
chr20:36853951	GATK only
chr20:36869191	GATK only
chr20:36869744	GATK only
chr20:36946985	GATK only
chr20:36959540	GATK only
chr20:36962961	GATK only
chr20:36979176	GATK only
chr20:36993449	GATK only
chr20:37050594	GATK only
chr20:37059809	GATK only
chr20:37076911	GATK only
chr20:37121583	GATK only
chr20:37128059	GATK only
chr20:37128068	GATK only
chr20:37150154	GATK only
chr20:37161274	GATK only
chr20:37161306	GATK only
chr20:37174878	GATK only
chr20:37177498	GATK only
chr20:37191403	GATK only
chr20:37198531	GATK only
chr20:37198675	GATK only
chr20:37204684	GATK only
chr20:37205671	GATK only
chr20:37205955	GATK only
chr20:37206215	GATK only
chr20:37206925	GATK only
chr20:37207229	GATK only
chr20:37209884	GATK only
chr20:3721567	GATK only
chr20:37258095	GATK only
chr20:37275808	GATK only
chr20:3733673	GATK only
chr20:37378596	GATK only
chr20:37393977	GATK only
chr20:37396023	GATK only
chr20:37400232	GATK only
chr20:3740803	GATK only
chr20:37547290	GATK only
chr20:37549722	GATK only
chr20:37550977	GATK only
chr20:37581158	GATK only
chr20:37601185	GATK only
chr20:37620256	GATK only
chr20:37638894	GATK only
chr20:3764457	GATK only
chr20:3764497	GATK only
chr20:3781457	GATK only
chr20:3804494	GATK only
chr20:3847081	GATK only
chr20:3851032	GATK only
chr20:3853381	GATK only
chr20:3898090	GATK only
chr20:3899266	GATK only
chr20:3904023	GATK only
chr20:390688	GATK only
chr20:3913118	GATK only
chr20:39315601	GATK only
chr20:39316051	GATK only
chr20:39666474	GATK only
chr20:39741422	GATK only
chr20:39741652	GATK only
chr20:39742787	GATK only
chr20:39744871	GATK only
chr20:39744888	GATK only
chr20:39750831	GATK only
chr20:39794506	GATK only
chr20:39795508	GATK only
chr20:39798635	GATK only
chr20:39808900	GATK only
chr20:39808912	GATK only
chr20:39811393	GATK only
chr20:39811840	GATK only
chr20:39811850	GATK only
chr20:39811862	GATK only
chr20:39812523	GATK only
chr20:39813605	GATK only
chr20:398159	GATK only
chr20:39833518	GATK only
chr20:39986543	GATK only
chr20:39989675	GATK only
chr20:40045808	GATK only
chr20:40068770	GATK only
chr20:40080436	GATK only
chr20:40118503	GATK only
chr20:40126231	GATK only
chr20:40626600	GATK only
chr20:40704334	GATK only
chr20:40707088	GATK only
chr20:40707319	GATK only
chr20:40707982	GATK only
chr20:40710682	GATK only
chr20:40735629	GATK only
chr20:40748405	GATK only
chr20:40790128	GATK only
chr20:40910994	GATK only
chr20:40911009	GATK only
chr20:41076824	GATK only
chr20:41076860	GATK only
chr20:41400053	GATK only
chr20:41400297	GATK only
chr20:41408734	GATK only
chr20:41408775	GATK only
chr20:4155843	GATK only
chr20:416613	GATK only
chr20:416765	GATK only
chr20:417895	GATK only
chr20:419182	GATK only
chr20:42051975	GATK only
chr20:42088327	GATK only
chr20:42164454	GATK only
chr20:42168767	GATK only
chr20:42169238	GATK only
chr20:42194781	GATK only
chr20:42198234	GATK only
chr20:42199394	GATK only
chr20:42199737	GATK only
chr20:42199739	GATK only
chr20:42225163	GATK only
chr20:422406	GATK only
chr20:42265753	GATK only
chr20:42315418	GATK only
chr20:42315731	GATK only
chr20:42320776	GATK only
chr20:42331646	GATK only
chr20:42340023	GATK only
chr20:42355350	GATK only
chr20:42693258	GATK only
chr20:42698187	GATK only
chr20:42740669	GATK only
chr20:42741434	GATK only
chr20:42741569	GATK only
chr20:42741593	GATK only
chr20:42747359	GATK only
chr20:42825234	GATK only
chr20:42825416	GATK only
chr20:42935639	GATK only
chr20:43048595	GATK only
chr20:43058924	GATK only
chr20:43059207	GATK only
chr20:43059412	GATK only
chr20:43095085	GATK only
chr20:43095133	GATK only
chr20:43118677	GATK only
chr20:43120857	GATK only
chr20:43122910	GATK only
chr20:43125100	GATK only
chr20:43128180	GATK only
chr20:43128648	GATK only
chr20:43133342	GATK only
chr20:43142469	GATK only
chr20:43218473	GATK only
chr20:43247221	GATK only
chr20:43249106	GATK only
chr20:43251408	GATK only
chr20:43251896	GATK only
chr20:43255085	GATK only
chr20:43355938	GATK only
chr20:43381144	GATK only
chr20:43382401	GATK only
chr20:43382619	GATK only
chr20:43382713	GATK only
chr20:43386856	GATK only
chr20:43530456	GATK only
chr20:43536815	GATK only
chr20:43538997	GATK only
chr20:43559083	GATK only
chr20:43567131	GATK only
chr20:43567133	GATK only
chr20:43580665	GATK only
chr20:43583875	GATK only
chr20:43615923	GATK only
chr20:43704594	GATK only
chr20:43752540	GATK only
chr20:43752857	GATK only
chr20:43804504	GATK only
chr20:43804734	GATK only
chr20:43836076	GATK only
chr20:43836964	GATK only
chr20:43837265	GATK only
chr20:43851271	GATK only
chr20:43851631	GATK only
chr20:43954069	GATK only
chr20:43964393	GATK only
chr20:43964641	GATK only
chr20:44048941	GATK only
chr20:44050060	GATK only
chr20:44050340	GATK only
chr20:44053178	GATK only
chr20:44054419	GATK only
chr20:44163051	GATK only
chr20:44174465	GATK only
chr20:44187412	GATK only
chr20:44208160	GATK only
chr20:44236581	GATK only
chr20:44260007	GATK only
chr20:44333705	GATK only
chr20:44350891	GATK only
chr20:44350978	GATK only
chr20:44351232	GATK only
chr20:44416429	GATK only
chr20:44424107	GATK only
chr20:44431867	GATK only
chr20:44444057	GATK only
chr20:44469323	GATK only
chr20:44469352	GATK only
chr20:44505569	GATK only
chr20:44509744	GATK only
chr20:44522821	GATK only
chr20:44533844	GATK only
chr20:44536599	GATK only
chr20:44567607	GATK only
chr20:44571906	GATK only
chr20:44571930	GATK only
chr20:44573555	GATK only
chr20:44576085	GATK only
chr20:44577723	GATK only
chr20:44578565	GATK only
chr20:44578755	GATK only
chr20:44589651	GATK only
chr20:44597082	GATK only
chr20:44598105	GATK only
chr20:44598333	GATK only
chr20:44639793	GATK only
chr20:44640047	GATK only
chr20:44640463	GATK only
chr20:44671702	GATK only
chr20:44681629	GATK only
chr20:44684702	GATK only
chr20:44685703	GATK only
chr20:44687935	GATK only
chr20:44688311	GATK only
chr20:44690427	GATK only
chr20:44708125	GATK only
chr20:44750411	GATK only
chr20:44750813	GATK only
chr20:44756968	GATK only
chr20:44756982	GATK only
chr20:44845538	GATK only
chr20:44845547	GATK only
chr20:44978685	GATK only
chr20:44979409	GATK only
chr20:44985098	GATK only
chr20:44999065	GATK only
chr20:45015020	GATK only
chr20:45017669	GATK only
chr20:45022115	GATK only
chr20:45022999	GATK only
chr20:45093605	GATK only
chr20:45130378	GATK only
chr20:45130422	GATK only
chr20:45133099	GATK only
chr20:45141679	GATK only
chr20:45187950	GATK only
chr20:45218025	GATK only
chr20:45313613	GATK only
chr20:45355718	GATK only
chr20:45630140	GATK only
chr20:45645086	GATK only
chr20:45801477	GATK only
chr20:45817157	GATK only
chr20:45858581	GATK only
chr20:45878025	GATK only
chr20:45891187	GATK only
chr20:45905319	GATK only
chr20:45905322	GATK only
chr20:45905461	GATK only
chr20:45912251	GATK only
chr20:45923659	GATK only
chr20:45948562	GATK only
chr20:46265188	GATK only
chr20:46281295	GATK only
chr20:46307371	GATK only
chr20:46318835	GATK only
chr20:46331163	GATK only
chr20:46415338	GATK only
chr20:4680815	GATK only
chr20:4681105	GATK only
chr20:46995787	GATK only
chr20:46997331	GATK only
chr20:4705947	GATK only
chr20:4707420	GATK only
chr20:4707625	GATK only
chr20:4707676	GATK only
chr20:4707711	GATK only
chr20:47241804	GATK only
chr20:47251441	GATK only
chr20:47260915	GATK only
chr20:47276619	GATK only
chr20:47295785	GATK only
chr20:47582401	GATK only
chr20:47614614	GATK only
chr20:47621615	GATK only
chr20:47621739	GATK only
chr20:47633785	GATK only
chr20:47642033	GATK only
chr20:47642082	GATK only
chr20:4764234	GATK only
chr20:47644970	GATK only
chr20:47645050	GATK only
chr20:47652113	GATK only
chr20:47706270	GATK only
chr20:4771287	GATK only
chr20:47730442	GATK only
chr20:47730839	GATK only
chr20:47782550	GATK only
chr20:47839434	GATK only
chr20:47853089	GATK only
chr20:47863166	GATK only
chr20:47868053	GATK only
chr20:47869408	GATK only
chr20:47874133	GATK only
chr20:47882802	GATK only
chr20:47888165	GATK only
chr20:47892494	GATK only
chr20:47990310	GATK only
chr20:47991026	GATK only
chr20:48121974	GATK only
chr20:48123399	GATK only
chr20:48123602	GATK only
chr20:48164649	GATK only
chr20:48249981	GATK only
chr20:48250027	GATK only
chr20:4837162	GATK only
chr20:4837747	GATK only
chr20:4840134	GATK only
chr20:48461748	GATK only
chr20:48471881	GATK only
chr20:48506836	GATK only
chr20:48508634	GATK only
chr20:48521140	GATK only
chr20:48521433	GATK only
chr20:48521846	GATK only
chr20:48521851	GATK only
chr20:48522470	GATK only
chr20:48522644	GATK only
chr20:48562813	GATK only
chr20:48569080	GATK only
chr20:48604455	GATK only
chr20:48741457	GATK only
chr20:4913183	GATK only
chr20:49177815	GATK only
chr20:49177820	GATK only
chr20:49181392	GATK only
chr20:49200250	GATK only
chr20:49209734	GATK only
chr20:49212535	GATK only
chr20:49227683	GATK only
chr20:49253126	GATK only
chr20:49434618	GATK only
chr20:49446743	GATK only
chr20:49507401	GATK only
chr20:49510674	GATK only
chr20:49530345	GATK only
chr20:49530346	GATK only
chr20:49562209	GATK only
chr20:50015361	GATK only
chr20:50090644	GATK only
chr20:50217496	GATK only
chr20:50221289	GATK only
chr20:50225005	GATK only
chr20:50226540	GATK only
chr20:50245303	GATK only
chr20:50287568	GATK only
chr20:50292651	GATK only
chr20:50305747	GATK only
chr20:50313786	GATK only
chr20:50313788	GATK only
chr20:50313790	GATK only
chr20:50342242	GATK only
chr20:50342513	GATK only
chr20:50401062	GATK only
chr20:50727189	GATK only
chr20:50769149	GATK only
chr20:50769998	GATK only
chr20:50770033	GATK only
chr20:5090097	GATK only
chr20:5093404	GATK only
chr20:5099251	GATK only
chr20:5154160	GATK only
chr20:5157446	GATK only
chr20:5169958	GATK only
chr20:5170693	GATK only
chr20:5171324	GATK only
chr20:51870324	GATK only
chr20:51871504	GATK only
chr20:51872365	GATK only
chr20:52192310	GATK only
chr20:52492323	GATK only
chr20:52560302	GATK only
chr20:52560365	GATK only
chr20:52561252	GATK only
chr20:52592051	GATK only
chr20:5272109	GATK only
chr20:5272580	GATK only
chr20:5273591	GATK only
chr20:52770312	GATK only
chr20:52770747	GATK only
chr20:52773842	GATK only
chr20:52774581	GATK only
chr20:52775514	GATK only
chr20:52788307	GATK only
chr20:5282929	GATK only
chr20:53691129	GATK only
chr20:53691190	GATK only
chr20:5455109	GATK only
chr20:5455384	GATK only
chr20:5479420	GATK only
chr20:5479934	GATK only
chr20:5481081	GATK only
chr20:5482389	GATK only
chr20:54940106	GATK only
chr20:54943129	GATK only
chr20:54943408	GATK only
chr20:54972239	GATK only
chr20:54979244	GATK only
chr20:55021064	GATK only
chr20:55070161	GATK only
chr20:55072144	GATK only
chr20:55072210	GATK only
chr20:55088524	GATK only
chr20:55088991	GATK only
chr20:55092129	GATK only
chr20:55099632	GATK only
chr20:55099885	GATK only
chr20:55100084	GATK only
chr20:55108338	GATK only
chr20:55208636	GATK only
chr20:55209150	GATK only
chr20:55213712	GATK only
chr20:5526525	GATK only
chr20:5542044	GATK only
chr20:5574081	GATK only
chr20:5574084	GATK only
chr20:55758948	GATK only
chr20:55915066	GATK only
chr20:55915272	GATK only
chr20:55929732	GATK only
chr20:55941969	GATK only
chr20:55983331	GATK only
chr20:56073301	GATK only
chr20:56090959	GATK only
chr20:56226237	GATK only
chr20:56285564	GATK only
chr20:56814664	GATK only
chr20:56934762	GATK only
chr20:56935350	GATK only
chr20:56941458	GATK only
chr20:56941816	GATK only
chr20:57016139	GATK only
chr20:57019837	GATK only
chr20:57036229	GATK only
chr20:57242980	GATK only
chr20:57415989	GATK only
chr20:57417733	GATK only
chr20:57478882	GATK only
chr20:57484165	GATK only
chr20:57564521	GATK only
chr20:57576532	GATK only
chr20:57576768	GATK only
chr20:57600796	GATK only
chr20:57601534	GATK only
chr20:57609717	GATK only
chr20:57612132	GATK only
chr20:57612350	GATK only
chr20:57613661	GATK only
chr20:57688977	GATK only
chr20:57770916	GATK only
chr20:57831236	GATK only
chr20:57832012	GATK only
chr20:58342493	GATK only
chr20:58415556	GATK only
chr20:58416639	GATK only
chr20:58441681	GATK only
chr20:585127	GATK only
chr20:58512735	GATK only
chr20:58512976	GATK only
chr20:58514380	GATK only
chr20:58514423	GATK only
chr20:58519206	GATK only
chr20:58521949	GATK only
chr20:58543979	GATK only
chr20:58562650	GATK only
chr20:58574842	GATK only
chr20:58631105	GATK only
chr20:5904435	GATK only
chr20:5904734	GATK only
chr20:5931272	GATK only
chr20:5935227	GATK only
chr20:5947981	GATK only
chr20:5987889	GATK only
chr20:6019668	GATK only
chr20:6021625	GATK only
chr20:6025372	GATK only
chr20:60427774	GATK only
chr20:60511883	GATK only
chr20:6055645	GATK only
chr20:6056837	GATK only
chr20:60575562	GATK only
chr20:60575744	GATK only
chr20:60578232	GATK only
chr20:60578339	GATK only
chr20:60584286	GATK only
chr20:6064670	GATK only
chr20:6069585	GATK only
chr20:60706596	GATK only
chr20:60713353	GATK only
chr20:60733694	GATK only
chr20:60740461	GATK only
chr20:60756421	GATK only
chr20:60757086	GATK only
chr20:60768483	GATK only
chr20:60848538	GATK only
chr20:60854413	GATK only
chr20:60856749	GATK only
chr20:60868754	GATK only
chr20:60869803	GATK only
chr20:60871070	GATK only
chr20:60881132	GATK only
chr20:60885147	GATK only
chr20:60886149	GATK only
chr20:60888166	GATK only
chr20:60902078	GATK only
chr20:60902168	GATK only
chr20:60902485	GATK only
chr20:60911830	GATK only
chr20:60913683	GATK only
chr20:60964514	GATK only
chr20:60964679	GATK only
chr20:60964695	GATK only
chr20:60968452	GATK only
chr20:61143523	GATK only
chr20:61143973	GATK only
chr20:61150870	GATK only
chr20:61167853	GATK only
chr20:61167907	GATK only
chr20:61300497	GATK only
chr20:61340955	GATK only
chr20:61393784	GATK only
chr20:61443978	GATK only
chr20:61461871	GATK only
chr20:61468454	GATK only
chr20:61472760	GATK only
chr20:61490709	GATK only
chr20:61513454	GATK only
chr20:61513461	GATK only
chr20:61513468	GATK only
chr20:61520016	GATK only
chr20:61521304	GATK only
chr20:61525685	GATK only
chr20:61536562	GATK only
chr20:61541125	GATK only
chr20:61545552	GATK only
chr20:61569293	GATK only
[truncated: 791 more rows]

## Sheet: SupplementaryTableS4
Location of FP	Minimum Covg	Mean Covg	Maximum Covg	Covg Std. Dev.	Minimum VAF	Mean VAF	Maximum VAF	VAF Std. Dev.
chr20:23970577	71	312.27	1188	129.83	0	0.07	0.25	0.06
chr20:23970673	146	632.43	2068	250.78	0	0.05	0.17	0.04
chr20:23970717	131	602.81	1777	239.38	0	0.01	0.05	0.01
chr20:23970747	191	899.8	2653	390.38	0.27	0.31	0.36	0.02
chr20:23970826	209	940.32	2940	427.5	0.24	0.3	0.35	0.02
chr20:23970887	149	568.22	1743	251.77	0	0.03	0.11	0.02
chr20:23973860	20	80.31	265	30.5	0	0.05	0.35	0.05
chr20:23975723	121	364.83	1289	127.3	0	0.02	0.08	0.02
chr20:25752845	155	642.64	2727	279.23	0	0.07	0.23	0.05
chr20:25753295	39	263.2	1055	119.55	0.22	0.3	1	0.06
chr20:25753357	96	315.2	1233	124	0.03	0.11	0.23	0.03
chr20:25753388	83	291.65	1105	116.47	0.02	0.11	0.24	0.04
chr20:25753457	50	185.7	783	80.43	0.05	0.19	0.37	0.05
chr20:25753463	59	220.39	883	88.16	0.05	0.15	0.26	0.04
chr20:25753491	63	189.74	777	76.69	0	0.04	0.16	0.03
chr20:25753590	98	322.98	1321	123.37	0	0.04	0.14	0.03
chr20:25753810	50	173.71	749	65.98	0	0.02	0.1	0.02
chr20:25838051	205	539.24	1664	191.72	0.18	0.25	0.33	0.02
chr20:25838094	207	530.05	1595	184.69	0.13	0.18	0.23	0.02
chr20:25845557	80	305.08	920	110.29	0.01	0.05	0.1	0.01
chr20:25845578	94	321.59	1008	115.3	0.06	0.16	0.26	0.04
chr20:25845628	76	210.03	721	73.68	0	0.04	0.1	0.02
chr20:25845682	34	138.8	423	48.72	0	0.07	0.22	0.04
chr20:25847884	85	213.52	642	72.89	0.19	0.36	0.58	0.06
chr20:25847936	169	410.7	1319	138	0.04	0.09	0.18	0.02
chr20:25847954	124	330.45	1049	110.99	0.05	0.13	0.28	0.03
chr20:25847958	123	321.44	1022	108.29	0.06	0.13	0.28	0.03
chr20:25847968	148	362.83	1215	123.43	0.03	0.08	0.17	0.02
chr20:25848003	122	304.93	977	104.97	0.13	0.19	0.26	0.02
chr20:26064373	54	290.3	745	121.48	0	0.02	0.11	0.02
chr20:26084296	52	130.37	357	48.33	0.06	0.15	0.24	0.04
chr20:26094525	41	115.85	235	42.92	0.07	0.2	0.36	0.05
chr20:26258437	167	411.84	1267	138.39	0.03	0.12	0.2	0.03
chr20:29517397	146	408.15	1507	153.69	0.31	0.36	0.41	0.02
chr20:29517419	91	275.03	997	104.12	0.01	0.08	0.15	0.02
chr20:29517513	227	564.34	2060	208.26	0.01	0.06	0.14	0.02
chr20:29517522	291	653.47	2324	231.86	0.02	0.08	0.18	0.02
chr20:29517523	197	455.68	1637	165.16	0.05	0.16	0.34	0.03
chr20:29517556	342	716.83	2534	248.67	0.02	0.08	0.17	0.02
chr20:29547058	10	36.25	127	14.27	0	0.17	0.5	0.09
chr20:29563245	36	109.47	444	46.22	0.14	0.26	0.37	0.05
chr20:29563248	38	106.78	446	45.47	0.15	0.26	0.37	0.05
chr20:29564643	62	159.12	487	54.71	0.2	0.3	0.37	0.03
chr20:29596732	68	224.97	642	117.06	0.02	0.1	0.21	0.04
chr20:29623175	112	312.76	987	137.71	0.33	0.41	0.46	0.02
chr20:29623182	75	212.05	715	93.41	0	0.04	0.09	0.02
chr20:29623214	69	192.95	646	83.21	0	0.03	0.08	0.01
chr20:29623215	71	199.51	660	85.77	0.01	0.06	0.15	0.02
chr20:29623217	65	186.65	625	79.9	0	0.05	0.13	0.02
chr20:29623233	63	165.92	533	69.43	0	0.05	0.11	0.02
chr20:29625877	49	149.62	464	79.52	0	0.03	0.09	0.02
chr20:29625941	56	170.34	661	101.32	0.16	0.32	0.41	0.04
chr20:29625947	24	66.7	209	32.62	0	0.09	0.26	0.04
chr20:29628225	245	548.31	1756	236.96	0.27	0.36	0.43	0.03
chr20:29628251	256	566.34	1862	249.98	0.24	0.31	0.38	0.03
chr20:29628261	100	210.39	620	85.91	0	0.02	0.29	0.05
chr20:29628263	246	547.57	1813	246.59	0.23	0.3	0.37	0.03
chr20:29628283	145	307.79	1002	132.18	0	0.04	0.12	0.02
chr20:29632632	115	459.74	1210	177.32	0.29	0.37	0.41	0.02
chr20:29632643	33	137.48	368	54.66	0.06	0.16	0.36	0.05
chr20:29632680	81	301.23	811	113.96	0	0.02	0.07	0.02
chr20:29632707	66	242.39	609	88.1	0.01	0.05	0.1	0.02
chr20:29632759	32	127.16	332	50.34	0.02	0.09	0.22	0.04
chr20:29633945	32	137.78	314	48.63	0.02	0.06	0.12	0.02
chr20:53691135	49	291.45	827	129	0	0.04	0.11	0.02
chr20:53691153	54	339.82	986	154	0	0.04	0.13	0.02
chr20:53691208	129	714	2036	330.35	0.23	0.43	0.5	0.02
chr20:53691377	161	879.21	2576	359.99	0.19	0.3	0.38	0.03
chr20:53691508	105	562.62	1385	239.5	0	0	0.15	0.02
chr20:5481869	22	301.84	1013	148.84	0	0.06	1	0.16
Supplementary Table S4: Depth of coverage and variant allele frequency statistics for individual, full coverage sequence reads from the 256 ClinSeq samples for the 70 variant predictions shared by CRISP, GATK, LoFreq, and SNVer on the 8-sample, 12.5% coverage pooled data.

## Sheet: SupplementaryTableS5
1000 Genomes Samples used in Analysis
data/NA06984/exome_alignment/NA06984.mapped.ILLUMINA.bwa.CEU.exome.20120522.bam
data/NA11843/exome_alignment/NA11843.mapped.ILLUMINA.bwa.CEU.exome.20120522.bam
data/NA11930/exome_alignment/NA11930.mapped.ILLUMINA.bwa.CEU.exome.20121211.bam
data/NA12340/exome_alignment/NA12340.mapped.ILLUMINA.bwa.CEU.exome.20120522.bam
data/NA12341/exome_alignment/NA12341.mapped.ILLUMINA.bwa.CEU.exome.20120522.bam
data/NA12342/exome_alignment/NA12342.mapped.ILLUMINA.bwa.CEU.exome.20120522.bam
data/NA12748/exome_alignment/NA12748.mapped.ILLUMINA.bwa.CEU.exome.20121211.bam
data/NA12830/exome_alignment/NA12830.mapped.ILLUMINA.bwa.CEU.exome.20121211.bam
data/NA12843/exome_alignment/NA12843.mapped.ILLUMINA.bwa.CEU.exome.20121211.bam
data/NA18519/exome_alignment/NA18519.mapped.ILLUMINA.bwa.YRI.exome.20121211.bam
data/NA18874/exome_alignment/NA18874.mapped.ILLUMINA.bwa.YRI.exome.20120522.bam
data/NA19248/exome_alignment/NA19248.mapped.ILLUMINA.bwa.YRI.exome.20120522.bam
data/NA19649/exome_alignment/NA19649.mapped.ILLUMINA.bwa.MXL.exome.20120522.bam
data/NA19651/exome_alignment/NA19651.mapped.ILLUMINA.bwa.MXL.exome.20120522.bam
data/NA19652/exome_alignment/NA19652.mapped.ILLUMINA.bwa.MXL.exome.20120522.bam
data/NA19654/exome_alignment/NA19654.mapped.ILLUMINA.bwa.MXL.exome.20120522.bam
data/NA19655/exome_alignment/NA19655.mapped.ILLUMINA.bwa.MXL.exome.20120522.bam
data/NA19657/exome_alignment/NA19657.mapped.ILLUMINA.bwa.MXL.exome.20120522.bam
data/NA19658/exome_alignment/NA19658.mapped.ILLUMINA.bwa.MXL.exome.20120522.bam
data/NA19660/exome_alignment/NA19660.mapped.ILLUMINA.bwa.MXL.exome.20120522.bam
data/NA19661/exome_alignment/NA19661.mapped.ILLUMINA.bwa.MXL.exome.20120522.bam
data/NA19663/exome_alignment/NA19663.mapped.ILLUMINA.bwa.MXL.exome.20120522.bam
data/NA19664/exome_alignment/NA19664.mapped.ILLUMINA.bwa.MXL.exome.20120522.bam
data/NA19669/exome_alignment/NA19669.mapped.ILLUMINA.bwa.MXL.exome.20120522.bam
data/NA19670/exome_alignment/NA19670.mapped.ILLUMINA.bwa.MXL.exome.20120522.bam
data/NA19675/exome_alignment/NA19675.mapped.ILLUMINA.bwa.MXL.exome.20120522.bam
data/NA19676/exome_alignment/NA19676.mapped.ILLUMINA.bwa.MXL.exome.20120522.bam
data/NA19678/exome_alignment/NA19678.mapped.ILLUMINA.bwa.MXL.exome.20120522.bam
data/NA19679/exome_alignment/NA19679.mapped.ILLUMINA.bwa.MXL.exome.20120522.bam
data/NA19681/exome_alignment/NA19681.mapped.ILLUMINA.bwa.MXL.exome.20120522.bam
data/NA19682/exome_alignment/NA19682.mapped.ILLUMINA.bwa.MXL.exome.20120522.bam
data/NA19684/exome_alignment/NA19684.mapped.ILLUMINA.bwa.MXL.exome.20120522.bam
data/NA19685/exome_alignment/NA19685.mapped.ILLUMINA.bwa.MXL.exome.20120522.bam
data/NA19700/exome_alignment/NA19700.mapped.ILLUMINA.bwa.ASW.exome.20120522.bam
data/NA19701/exome_alignment/NA19701.mapped.ILLUMINA.bwa.ASW.exome.20120522.bam
data/NA19703/exome_alignment/NA19703.mapped.ILLUMINA.bwa.ASW.exome.20120522.bam
data/NA19704/exome_alignment/NA19704.mapped.ILLUMINA.bwa.ASW.exome.20120522.bam
data/NA19707/exome_alignment/NA19707.mapped.ILLUMINA.bwa.ASW.exome.20120522.bam
data/NA19711/exome_alignment/NA19711.mapped.ILLUMINA.bwa.ASW.exome.20120522.bam
data/NA19712/exome_alignment/NA19712.mapped.ILLUMINA.bwa.ASW.exome.20120522.bam
data/NA19713/exome_alignment/NA19713.mapped.ILLUMINA.bwa.ASW.exome.20120522.bam
data/NA19716/exome_alignment/NA19716.mapped.ILLUMINA.bwa.MXL.exome.20120522.bam
data/NA19717/exome_alignment/NA19717.mapped.ILLUMINA.bwa.MXL.exome.20120522.bam
data/NA19719/exome_alignment/NA19719.mapped.ILLUMINA.bwa.MXL.exome.20120522.bam
data/NA19720/exome_alignment/NA19720.mapped.ILLUMINA.bwa.MXL.exome.20120522.bam
data/NA19722/exome_alignment/NA19722.mapped.ILLUMINA.bwa.MXL.exome.20120522.bam
data/NA19723/exome_alignment/NA19723.mapped.ILLUMINA.bwa.MXL.exome.20120522.bam
data/NA19725/exome_alignment/NA19725.mapped.ILLUMINA.bwa.MXL.exome.20120522.bam
data/NA19726/exome_alignment/NA19726.mapped.ILLUMINA.bwa.MXL.exome.20120522.bam
data/NA19818/exome_alignment/NA19818.mapped.ILLUMINA.bwa.ASW.exome.20120522.bam
data/NA19819/exome_alignment/NA19819.mapped.ILLUMINA.bwa.ASW.exome.20120522.bam
data/NA19834/exome_alignment/NA19834.mapped.ILLUMINA.bwa.ASW.exome.20120522.bam
data/NA19835/exome_alignment/NA19835.mapped.ILLUMINA.bwa.ASW.exome.20120522.bam
data/NA19901/exome_alignment/NA19901.mapped.ILLUMINA.bwa.ASW.exome.20120522.bam
data/NA19904/exome_alignment/NA19904.mapped.ILLUMINA.bwa.ASW.exome.20120522.bam
data/NA19908/exome_alignment/NA19908.mapped.ILLUMINA.bwa.ASW.exome.20120522.bam
data/NA19909/exome_alignment/NA19909.mapped.ILLUMINA.bwa.ASW.exome.20120522.bam
data/NA19914/exome_alignment/NA19914.mapped.ILLUMINA.bwa.ASW.exome.20120522.bam
data/NA19916/exome_alignment/NA19916.mapped.ILLUMINA.bwa.ASW.exome.20120522.bam
data/NA19917/exome_alignment/NA19917.mapped.ILLUMINA.bwa.ASW.exome.20120522.bam
data/NA19920/exome_alignment/NA19920.mapped.ILLUMINA.bwa.ASW.exome.20120522.bam
data/NA19921/exome_alignment/NA19921.mapped.ILLUMINA.bwa.ASW.exome.20120522.bam
data/NA19982/exome_alignment/NA19982.mapped.ILLUMINA.bwa.ASW.exome.20120522.bam
data/NA20766/exome_alignment/NA20766.mapped.ILLUMINA.bwa.TSI.exome.20121211.bam
Table S5: All BAM files were downloaded from ftp://ftp.1000genomes.ebi.ac.uk/vol1/ftp/.

## Sheet: Sheet4
4 Pooled Samples	%Sen	%FP	%BA	%SD	%Sen	%FP	%BA	%SD	%Sen	%FP	%BA	%SD	%Sen	%FP	%BA	%SD		4 Pooled Samples	%Sen	%FP	%BA	%SD	%Sen	%FP	%BA	%SD	%Sen	%FP	%BA	%SD	%Sen	%FP	%BA	%SD
	100% Sample Covg				50% Sample Covg				25% Sample Covg				12.5% Sample Covg						100% Sample Covg				50% Sample Covg				25% Sample Covg				12.5% Sample Covg
CRISP	99.2	7.8	95.7	98.9	96.4	7.3	94.5	92.2	87.7	6.6	90.5	74.2	69.9	6.3	81.8	42.4		CRISP	99.2	4.4	97.4	98.5	80.8	4.3	88.3	69.9	65.4	3.7	80.9	41.5	49	3.7	72.7	19.5
SNVer	81.9	3.8	89	72.4	74.4	3.1	85.7	58.2	62.3	2.4	80	36.7	48.2	1.7	73.2	16.7		SNVer	86.5	1.3	92.6	74.8	63.8	1	81.4	42.6	45	0.9	72	16.7	30.6	0	65.3	5
LoFreq	98.8	6.2	96.3	97.8	95.1	5.2	95	88.7	87.2	4.2	91.5	70.7	74.2	3.6	85.3	45.7		LoFreq	98.2	0.2	99	96.1	81.4	0.2	90.6	70.8	67	0.1	83.4	43.3	50.1	0.1	75	21.8
VarScan	46.7	0.1	73.3	4.7	48.3	0.1	74.1	7	49	0.2	74.4	8.6	45	0.3	72.3	7.2		VarScan	44.6	0	72.3	0.9	40.6	0	70.3	2.9	38.2	0	69.1	3.3	30.7	0	65.4	1.9
GATK	NA	NA	NA	NA	NA	NA	NA	NA	NA	NA	NA	NA	NA	NA	NA	NA		GATK	NA	NA	NA	NA	NA	NA	NA	NA	NA	NA	NA	NA	NA	NA	NA	NA
8 Pooled Samples	%Sen	%FP	%BA	%SD	%Sen	%FP	%BA	%SD	%Sen	%FP	%BA	%SD	%Sen	%FP	%BA	%SD		8 Pooled Samples	%Sen	%FP	%BA	%SD	%Sen	%FP	%BA	%SD	%Sen	%FP	%BA	%SD	%Sen	%FP	%BA	%SD
	100% Sample Covg				50% Sample Covg				25% Sample Covg				12.5% Sample Covg						100% Sample Covg				50% Sample Covg				25% Sample Covg				12.5% Sample Covg
CRISP	99.3	7.8	95.8	98.9	96.3	7.3	94.5	92.2	87.8	6.9	90.5	75.4	69.8	6.7	81.6	44.2		CRISP	99.2	4.3	97.5	98.4	81.6	4.2	88.7	71.2	66.4	3.7	81.3	42.3	51	3.7	73.7	19.8
SNVer	79.9	3.6	88.1	65.7	69.3	3.2	83.1	47.3	55.5	2.9	76.3	25.7	42.4	2.4	70	10.3		SNVer	80.5	2.1	89.2	62	55.6	1.5	77.1	27.2	40.3	1.2	69.5	8.7	28.7	0	64.3	2.3
LoFreq	98.1	5	96.6	96.2	92.7	4.6	94.1	84.3	82.3	4.1	89.1	62.8	67.7	3.9	81.9	38		LoFreq	96.5	0.4	98.1	92.8	77.3	0.1	88.6	62.4	62	0.1	80.9	34.8	46	0.1	72.9	15.7
VarScan	28.8	0.1	64.4	0	29.6	0.1	64.7	0.3	29.9	0.1	64.9	0.3	30.8	0.2	65.3	0.5		VarScan	25.5	0	62.7	0	23.9	0	61.9	0.1	24	0	62	0	23.4	0	61.7	0.2
GATK	NA	NA	NA	NA	NA	NA	NA	NA	NA	NA	NA	NA	NA	NA	NA	NA		GATK	NA	NA	NA	NA	NA	NA	NA	NA	NA	NA	NA	NA	NA	NA	NA	NA
16 Pooled Samples	%Sen	%FP	%BA	%SD	%Sen	%FP	%BA	%SD	%Sen	%FP	%BA	%SD	%Sen	%FP	%BA	%SD		16 Pooled Samples	%Sen	%FP	%BA	%SD	%Sen	%FP	%BA	%SD	%Sen	%FP	%BA	%SD	%Sen	%FP	%BA	%SD
	100% Sample Covg				50% Sample Covg				25% Sample Covg				12.5% Sample Covg						100% Sample Covg				50% Sample Covg				25% Sample Covg				12.5% Sample Covg
CRISP	99.1	7.7	95.7	98.5	95.7	7.4	94.1	91.4	86.8	7	89.9	74.7	68.1	7.1	80.5	44.6		CRISP	99.1	4.2	97.4	98.1	81.9	4.2	88.9	72	66.8	3.7	81.5	42.7	50.8	3.4	73.7	19.8
SNVer	NA	NA	NA	NA	NA	NA	NA	NA	NA	NA	NA	NA	NA	NA	NA	NA		SNVer	61.3	4.4	78.4	27.8	43.3	3.7	69.8	8.7	33	1.8	65.6	2.1	25.4	0.8	62.3	0.4
LoFreq	NA	NA	NA	NA	NA	NA	NA	NA	NA	NA	NA	NA	NA	NA	NA	NA		LoFreq	91.8	0.6	95.6	80.8	71.2	0.3	85.4	45.7	57.2	0.2	78.5	20.4	44.9	0.2	72.4	7.8
VarScan	NA	NA	NA	NA	NA	NA	NA	NA	NA	NA	NA	NA	NA	NA	NA	NA		VarScan	NA	NA	NA	NA	NA	NA	NA	NA	NA	NA	NA	NA	NA	NA	NA	NA
GATK	NA	NA	NA	NA	NA	NA	NA	NA	NA	NA	NA	NA	NA	NA	NA	NA		GATK	NA	NA	NA	NA	NA	NA	NA	NA	NA	NA	NA	NA	NA	NA	NA	NA
32 Pooled Samples	%Sen	%FP	%BA	%SD	%Sen	%FP	%BA	%SD	%Sen	%FP	%BA	%SD	%Sen	%FP	%BA	%SD		Table generated for pools analyzed in groups of 4 pools, except for LoFreq, which only analyzes one pool at a time.
	100% Sample Covg				50% Sample Covg				25% Sample Covg				12.5% Sample Covg
CRISP	45.8	9.9	68	44	94.9	7.6	93.6	90.2	85.1	7.4	88.9	72.6	18.5	5.6	56.4	11.3
SNVer	NA	NA	NA	NA	NA	NA	NA	NA	NA	NA	NA	NA	NA	NA	NA	NA
LoFreq	NA	NA	NA	NA	NA	NA	NA	NA	NA	NA	NA	NA	NA	NA	NA	NA
VarScan	NA	NA	NA	NA	NA	NA	NA	NA	NA	NA	NA	NA	NA	NA	NA	NA
GATK	NA	NA	NA	NA	NA	NA	NA	NA	NA	NA	NA	NA	NA	NA	NA	NA
Table generated for pools analyzed in groups of 8 pools, except for LoFreq, which only analyzes one pool at a time.
4 Pooled Samples	%Sen	%FP	%BA	%SD	%Sen	%FP	%BA	%SD	%Sen	%FP	%BA	%SD	%Sen	%FP	%BA	%SD
	100% Sample Covg				50% Sample Covg				25% Sample Covg				12.5% Sample Covg
CRISP	99.2	7.8	95.7	98.9	97.3	7.3	95	94.2	88.9	6.5	91.2	76.5	71.3	6.2	82.5	44.9
SNVer	81.9	3.8	89	72.4	74.9	3	85.9	59.1	62.7	2.4	80.1	37.3	48	1.7	73.2	16.6
LoFreq	97.3	8.3	94.5	95.5	93	6.7	93.1	84.1	84	5.2	89.4	63.4	69	4.1	82.5	39.1
VarScan	46.7	0.1	73.3	4.7	47.7	0.1	73.8	6.2	48.9	0.1	74.4	8.1	45	0.3	72.3	6.6
GATK	99.7	6.9	96.4	99.4	98.7	7.4	95.7	96.7	94.7	8	93.3	86.3	85.7	8.7	88.5	65.1
8 Pooled Samples	%Sen	%FP	%BA	%SD	%Sen	%FP	%BA	%SD	%Sen	%FP	%BA	%SD	%Sen	%FP	%BA	%SD
	100% Sample Covg				50% Sample Covg				25% Sample Covg				12.5% Sample Covg
CRISP	99.3	7.8	95.8	98.9	97.2	7.4	94.9	94.1	88.9	6.8	91.1	77.5	71.2	6.7	82.2	46.1
SNVer	79.9	3.6	88.1	65.7	69.4	3.2	83.1	47.1	55.5	2.8	76.3	25.3	42.5	2.4	70	9.9
LoFreq	96.7	7.3	94.7	93.1	91.8	6.5	92.7	79	82.8	5.4	88.7	56	70.7	4.3	83.2	31.8
VarScan	28.8	0.1	64.4	0	29.2	0.1	64.5	0.1	29.8	0.1	64.8	0.1	30.4	0.2	65.1	0.3
GATK	NA	NA	NA	NA	NA	NA	NA	NA	NA	NA	NA	NA	NA	NA	NA	NA
16 Pooled Samples	%Sen	%FP	%BA	%SD	%Sen	%FP	%BA	%SD	%Sen	%FP	%BA	%SD	%Sen	%FP	%BA	%SD
	100% Sample Covg				50% Sample Covg				25% Sample Covg				12.5% Sample Covg
CRISP	99.1	7.7	95.7	98.5	96.7	7.6	94.6	93.3	87.7	7	90.4	76.6	69.3	7	81.2	46.3
SNVer	66.9	3.5	81.7	42.9	53.7	3.4	75.1	23.8	42.4	3.2	69.6	10.8	33.2	3	65.1	3.6
LoFreq	94.9	6.4	94.2	87.6	88.5	6	91.3	69.8	78.5	5.5	86.5	44.7	67	4.8	81.1	22.5
VarScan	18.1	0.1	59	0	18.2	0.1	59	0	18.4	0.1	59.1	0	18.7	0.1	59.3	0
GATK	NA	NA	NA	NA	NA	NA	NA	NA	NA	NA	NA	NA	NA	NA	NA	NA
32 Pooled Samples	%Sen	%FP	%BA	%SD	%Sen	%FP	%BA	%SD	%Sen	%FP	%BA	%SD	%Sen	%FP	%BA	%SD
	100% Sample Covg				50% Sample Covg				25% Sample Covg				12.5% Sample Covg
CRISP	98.7	7.9	95.4	97.5	95.8	7.6	94.1	91.8	86	7.1	89.5	74.4	67.5	7.3	80.1	46.2
SNVer	41.8	4.2	68.8	11	34.6	4.2	65.2	5	29.3	3.8	62.7	2.3	24.5	3.8	60.4	0.6
LoFreq	90.7	5.4	92.7	77.5	82.2	5.4	88.4	55.7	71.1	5.3	82.9	31.2	60.5	5.2	77.6	13.8
VarScan	11.4	0	55.7	0	11.5	0.2	55.7	0	11.5	0.2	55.7	0	11.6	0.2	55.7	0
GATK	NA	NA	NA	NA	NA	NA	NA	NA	NA	NA	NA	NA	NA	NA	NA	NA
Table generated for pools analyzed in groups of 8 pools, except for LoFreq, which only analyzes one pool at a time.
4 Pooled Samples	%Sen	%FP	%BA	%SD	%Sen	%FP	%BA	%SD	%Sen	%FP	%BA	%SD	%Sen	%FP	%BA	%SD
	100% Sample Covg				50% Sample Covg				25% Sample Covg				12.5% Sample Covg
CRISP	99.2	4.4	97.4	98.5	90.9	4	93.5	80.3	74.2	3.7	85.3	48.7	55.5	3.3	76.1	22.4
SNVer	86.5	1.3	92.6	74.8	70.9	0.9	85	47.3	50.3	0.4	74.9	18.5	33.2	0.6	66.3	4.4
LoFreq	96.8	0.4	98.2	94.1	87.3	0.2	93.5	73.9	71	0.1	85.5	44.3	48.9	0	74.4	19.7
VarScan	44.6	0	72.3	0.9	45.1	0	72.5	3.2	42.3	0	71.2	3.8	33.4	0	66.7	1.4
GATK	99.9	0.3	99.8	99.8	97.5	0.2	98.6	93.8	89.3	0.2	94.6	74.9	73.9	0.3	86.8	44.7
8 Pooled Samples	%Sen	%FP	%BA	%SD	%Sen	%FP	%BA	%SD	%Sen	%FP	%BA	%SD	%Sen	%FP	%BA	%SD
	100% Sample Covg				50% Sample Covg				25% Sample Covg				12.5% Sample Covg
CRISP	99.2	4.3	97.5	98.4	91.3	4.1	93.6	81.4	75.5	3.7	85.9	50.4	57.7	3.2	77.2	23.8
SNVer	80.5	2.1	89.2	62	61.8	1.8	80	30.1	44.5	0.8	71.8	9.3	30.6	0.8	64.9	1.6
LoFreq	95.4	0.4	97.5	89.7	84.4	0.2	92.1	64	68.5	0.2	84.1	33.3	52.5	0	76.3	13.1
VarScan	25.5	0	62.7	0	26	0	63	0	26.9	0	63.4	0	25.7	0	62.8	0.1
GATK	NA	NA	NA	NA	NA	NA	NA	NA	NA	NA	NA	NA	NA	NA	NA	NA
16 Pooled Samples	%Sen	%FP	%BA	%SD	%Sen	%FP	%BA	%SD	%Sen	%FP	%BA	%SD	%Sen	%FP	%BA	%SD
	100% Sample Covg				50% Sample Covg				25% Sample Covg				12.5% Sample Covg
CRISP	99.1	4.2	97.4	98.1	91.2	4	93.6	81.5	74.2	3.5	85.3	48.3	57.3	3.3	77	24.5
SNVer	61.3	4.4	78.4	27.8	47.6	3.3	72.1	9.8	36.1	1.6	67.3	1.7	27.3	0.9	63.2	0.3
LoFreq	91.8	0.6	95.6	80.8	78.9	0.2	89.3	50.3	63.2	0.1	81.5	22.4	49.2	0.2	74.5	7.4
VarScan	14.9	0	57.4	0	15.1	0	57.6	0	15.3	0	57.6	0	15.6	0	57.8	0
GATK	NA	NA	NA	NA	NA	NA	NA	NA	NA	NA	NA	NA	NA	NA	NA	NA
Table generated for pools analyzed in groups of 4 pools, except for LoFreq, which only analyzes one pool at a time.
